# Supplementary material for: RiceReceptor: The Cell-Surface and Intracellular Immune Receptors of the Oryza Genus
Source: Genes (Basel). 2025 May 18;16(5):597. doi: 10.3390/genes16050597 (PMC12110996; doi:10.3390/genes16050597)
Supplement: Supplementary file 1 [file genes-16-00597-s001.zip]

Archive with 1 entries (1 files):
- genes-3605954-supplementary.xlsx
