# Supplementary material for: RiceReceptor: The Cell-Surface and Intracellular Immune Receptors of the Oryza Genus
Source: Genes (Basel). 2025 May 18;16(5):597. doi: 10.3390/genes16050597 (PMC12110996; doi:10.3390/genes16050597)
Supplement: Supplementary file 1 [file genes-16-00597-s001.zip › genes-3605954-supplementary.xlsx]

## Sheet: info
Accession	Name	OriginalArea	SpeciesInformation	SubPop	Organization	GFF3Link	GenomeLink	Paper	Other
HZ01	CHAO MEO::IRGC 80273-1	NA	O. sativa japonica	Geng-japonica-subtrp	Huazhong Agricultural University	NA	NA	Pan-genome analysis of 33 genetically diverse rice accessions reveals hidden genomic variations	NA
HZ02	Azucena	NA	O. sativa japonica	Geng-japonica-trop1	Huazhong Agricultural University	NA	axel -n 70 http://www.ricesuperpir.com/uploads/common/genome_sequence/CW01.cr.fa.gz	Pan-genome analysis of 33 genetically diverse rice accessions reveals hidden genomic variations	NA
HZ03	KETAN NANGKA::IRGC 19961-2	NA	O. sativa japonica	Geng-japonica-trop2	Huazhong Agricultural University	NA	axel -n 70 http://www.ricesuperpir.com/uploads/common/genome_sequence/CW02.cr.fa.gz	Pan-genome analysis of 33 genetically diverse rice accessions reveals hidden genomic variations	NA
HZ04	ARC 10497::IRGC 12485-1	NA	O. sativa indica	circum-Basmati	Huazhong Agricultural University	NA	axel -n 70 http://www.ricesuperpir.com/uploads/common/genome_sequence/CW03.cr.fa.gz	Pan-genome analysis of 33 genetically diverse rice accessions reveals hidden genomic variations	NA
HZ05	PR 106::IRGC 53418-1	NA	O. sativa indica	Xian-indica-1B2	Huazhong Agricultural University	NA	axel -n 70 http://www.ricesuperpir.com/uploads/common/genome_sequence/CW05.cr.fa.gz	Pan-genome analysis of 33 genetically diverse rice accessions reveals hidden genomic variations	NA
HZ06	Minghui 63	NA	O. sativa indica	Xian-indica-adm	Huazhong Agricultural University	NA	axel -n 70 http://www.ricesuperpir.com/uploads/common/genome_sequence/CW06.cr.fa.gz	Pan-genome analysis of 33 genetically diverse rice accessions reveals hidden genomic variations	NA
HZ07	Zhenshan 97	NA	O. sativa indica	Xian-indica-1A	Huazhong Agricultural University	NA	axel -n 70 http://www.ricesuperpir.com/uploads/common/genome_sequence/CW07.cr.fa.gz	Pan-genome analysis of 33 genetically diverse rice accessions reveals hidden genomic variations	NA
HZ08	LIMA::IRGC 81487-1	NA	O. sativa indica	Xian-indica-3A	Huazhong Agricultural University	NA	axel -n 70 http://www.ricesuperpir.com/uploads/common/genome_sequence/CW08.cr.fa.gz	Pan-genome analysis of 33 genetically diverse rice accessions reveals hidden genomic variations	NA
HZ09	KHAO YAI GUANG::IRGC 65972-1	NA	O. sativa indica	Xian-indica-3B1	Huazhong Agricultural University	NA	axel -n 70 http://www.ricesuperpir.com/uploads/common/genome_sequence/CW09.cr.fa.gz	Pan-genome analysis of 33 genetically diverse rice accessions reveals hidden genomic variations	NA
HZ10	GOBOL SAIL (BALAM)::IRGC 26624-2	NA	O. sativa indica	Xian-indica-2A	Huazhong Agricultural University	NA	axel -n 70 http://www.ricesuperpir.com/uploads/common/genome_sequence/CW10.cr.fa.gz	Pan-genome analysis of 33 genetically diverse rice accessions reveals hidden genomic variations	NA
HZ11	LIU XU::IRGC 109232-1	NA	O. sativa indica	Xian-indica-3B2	Huazhong Agricultural University	NA	axel -n 70 http://www.ricesuperpir.com/uploads/common/genome_sequence/CW11.cr.fa.gz	Pan-genome analysis of 33 genetically diverse rice accessions reveals hidden genomic variations	NA
HZ12	LARHA MUGAD::IRGC 52339-1	NA	O. sativa indica	Xian-indica-2B	Huazhong Agricultural University	NA	axel -n 70 http://www.ricesuperpir.com/uploads/common/genome_sequence/CW12.cr.fa.gz	Pan-genome analysis of 33 genetically diverse rice accessions reveals hidden genomic variations	NA
HZ13	NATEL BORO::IRGC 34749-1	NA	O. sativa aus	circum-Aus2	Huazhong Agricultural University	NA	axel -n 70 http://www.ricesuperpir.com/uploads/common/genome_sequence/CW13.cr.fa.gz	Pan-genome analysis of 33 genetically diverse rice accessions reveals hidden genomic variations	NA
HZ14	Huazhan	NA	O. sativa indica	XI	Huazhong Agricultural University	NA	axel -n 70 http://www.ricesuperpir.com/uploads/common/genome_sequence/CW14.cr.fa.gz	Pan-genome analysis of 33 genetically diverse rice accessions reveals hidden genomic variations	NA
HZ15	Jing4155S	NA	O. sativa indica	XI	Huazhong Agricultural University	NA	axel -n 70 http://www.ricesuperpir.com/uploads/common/genome_sequence/CW15.cr.fa.gz	Pan-genome analysis of 33 genetically diverse rice accessions reveals hidden genomic variations	NA
HZ16	Longke638S	NA	O. sativa indica	XI	Huazhong Agricultural University	NA	axel -n 70 http://www.ricesuperpir.com/uploads/common/genome_sequence/CW16.cr.fa.gz	Pan-genome analysis of 33 genetically diverse rice accessions reveals hidden genomic variations	NA
HZ17	Xiangling628S	NA	O. sativa indica	XI	Huazhong Agricultural University	NA	axel -n 70 http://www.ricesuperpir.com/uploads/common/genome_sequence/CW17.cr.fa.gz	Pan-genome analysis of 33 genetically diverse rice accessions reveals hidden genomic variations	NA
CN02	02428	NA	O. sativa japonica	GJ-tmp	Sichuan Agricultural University	NA	axel -n 70 http://www.ricesuperpir.com/uploads/common/genome_sequence/CW18.cr.fa.gz	Pan-genome analysis of 33 genetically diverse rice accessions reveals hidden genomic variations	NA
CN18	9311	NA	O. sativa indica	XI-1B	Sichuan Agricultural University	NA	axel -n 70 http://www.ricesuperpir.com/uploads/common/genome_sequence/CW19.cr.fa.gz	Pan-genome analysis of 33 genetically diverse rice accessions reveals hidden genomic variations	NA
CN32	Basmati1	NA	O. sativa indica	cB	Sichuan Agricultural University	NA	axel -n 70 http://www.ricesuperpir.com/uploads/common/genome_sequence/CW21.cr.fa.gz	Pan-genome analysis of 33 genetically diverse rice accessions reveals hidden genomic variations	NA
CN33	CG14	NA	O. glaberrima	O.glaberrima	Sichuan Agricultural University	NA	axel -n 70 http://www.ricesuperpir.com/uploads/common/genome_sequence/CW22.cr.fa.gz	Pan-genome analysis of 33 genetically diverse rice accessions reveals hidden genomic variations	NA
CN11	CN1	NA	O. sativa indica	XI-1A	Sichuan Agricultural University	NA	axel -n 70 http://www.ricesuperpir.com/uploads/common/genome_sequence/CW23.cr.fa.gz	Pan-genome analysis of 33 genetically diverse rice accessions reveals hidden genomic variations	NA
CN14	D62	NA	O. sativa indica	XI-1A	Sichuan Agricultural University	NA	axel -n 70 http://www.ricesuperpir.com/uploads/common/genome_sequence/CW31.cr.fa.gz	Pan-genome analysis of 33 genetically diverse rice accessions reveals hidden genomic variations	NA
CN13	DG	NA	O. sativa indica	XI-1A	Sichuan Agricultural University	NA	axel -n 70 http://www.ricesuperpir.com/uploads/common/genome_sequence/CW32.cr.fa.gz	Pan-genome analysis of 33 genetically diverse rice accessions reveals hidden genomic variations	NA
CN01	DHX2	NA	O. sativa japonica	GJ-tmp	Sichuan Agricultural University	NA	axel -n 70 http://www.ricesuperpir.com/uploads/common/genome_sequence/CW33.cr.fa.gz	Pan-genome analysis of 33 genetically diverse rice accessions reveals hidden genomic variations	NA
CN30	FH838	NA	O. sativa indica	XI-adm	Sichuan Agricultural University	NA	axel -n 70 http://www.ricesuperpir.com/uploads/common/genome_sequence/CW34.cr.fa.gz	Pan-genome analysis of 33 genetically diverse rice accessions reveals hidden genomic variations	NA
CN12	FS32	NA	O. sativa indica	XI-1A	Sichuan Agricultural University	NA	axel -n 70 http://www.ricesuperpir.com/uploads/common/genome_sequence/CW35.cr.fa.gz	Pan-genome analysis of 33 genetically diverse rice accessions reveals hidden genomic variations	NA
CN10	G46	NA	O. sativa indica	XI-1A	Sichuan Agricultural University	NA	axel -n 70 http://www.ricesuperpir.com/uploads/common/genome_sequence/CW36.cr.fa.gz	Pan-genome analysis of 33 genetically diverse rice accessions reveals hidden genomic variations	NA
CN27	G630	NA	O. sativa indica	XI-adm	Sichuan Agricultural University	NA	axel -n 70 http://www.ricesuperpir.com/uploads/common/genome_sequence/CW37.cr.fa.gz	Pan-genome analysis of 33 genetically diverse rice accessions reveals hidden genomic variations	NA
CN21	G8	NA	O. sativa indica	XI-1B	Sichuan Agricultural University	NA	axel -n 70 http://www.ricesuperpir.com/uploads/common/genome_sequence/NH001.cr.fa.gz	Pan-genome analysis of 33 genetically diverse rice accessions reveals hidden genomic variations	NA
CN15	II32	NA	O. sativa indica	XI-1A	Sichuan Agricultural University	NA	axel -n 70 http://www.ricesuperpir.com/uploads/common/genome_sequence/NH002.cr.fa.gz	Pan-genome analysis of 33 genetically diverse rice accessions reveals hidden genomic variations	NA
CN23	IR64	NA	O. sativa indica	XI-1B	Sichuan Agricultural University	NA	axel -n 70 http://www.ricesuperpir.com/uploads/common/genome_sequence/NH003.cr.fa.gz	Pan-genome analysis of 33 genetically diverse rice accessions reveals hidden genomic variations	NA
CN20	J4155	NA	O. sativa indica	XI-1B	Sichuan Agricultural University	NA	axel -n 70 http://www.ricesuperpir.com/uploads/common/genome_sequence/NH005.cr.fa.gz	Pan-genome analysis of 33 genetically diverse rice accessions reveals hidden genomic variations	NA
CN03	Kosh	NA	O. sativa japonica	GJ-tmp	Sichuan Agricultural University	NA	axel -n 70 http://www.ricesuperpir.com/uploads/common/genome_sequence/NH006.cr.fa.gz	A super pan-genomic landscape of rice	NA
CN05	KY131	NA	O. sativa japonica	GJ-tmp	Sichuan Agricultural University	NA	axel -n 70 http://www.ricesuperpir.com/uploads/common/genome_sequence/NH007.cr.fa.gz	A super pan-genomic landscape of rice	NA
CN07	Lemont	NA	O. sativa japonica	GJ-trp	Sichuan Agricultural University	NA	axel -n 70 http://www.ricesuperpir.com/uploads/common/genome_sequence/NH008.cr.fa.gz	A super pan-genomic landscape of rice	NA
CN09	LJ	NA	O. sativa japonica	GJ-adm	Sichuan Agricultural University	NA	axel -n 70 http://www.ricesuperpir.com/uploads/common/genome_sequence/NH009.cr.fa.gz	A super pan-genomic landscape of rice	NA
CN31	N22	NA	O. sativa indica	cA	Sichuan Agricultural University	NA	axel -n 70 http://www.ricesuperpir.com/uploads/common/genome_sequence/NH010.cr.fa.gz	A super pan-genomic landscape of rice	NA
CN08	NamRoo	NA	O. sativa japonica	GJ-sbtrp	Sichuan Agricultural University	NA	axel -n 70 http://www.ricesuperpir.com/uploads/common/genome_sequence/NH011.cr.fa.gz	A super pan-genomic landscape of rice	NA
CN24	R498	NA	O. sativa indica	XI-1B	Sichuan Agricultural University	NA	axel -n 70 http://www.ricesuperpir.com/uploads/common/genome_sequence/NH012.cr.fa.gz	A super pan-genomic landscape of rice	NA
CN16	R527	NA	O. sativa indica	XI-1B	Sichuan Agricultural University	NA	axel -n 70 http://www.ricesuperpir.com/uploads/common/genome_sequence/NH013.cr.fa.gz	A super pan-genomic landscape of rice	NA
CN17	S548	NA	O. sativa indica	XI-1B	Sichuan Agricultural University	NA	axel -n 70 http://www.ricesuperpir.com/uploads/common/genome_sequence/NH014.cr.fa.gz	A super pan-genomic landscape of rice	NA
CN25	TM	NA	O. sativa indica	XI-2	Sichuan Agricultural University	NA	axel -n 70 http://www.ricesuperpir.com/uploads/common/genome_sequence/NH016.cr.fa.gz	A super pan-genomic landscape of rice	NA
CN26	Tumba	NA	O. sativa indica	XI-3	Sichuan Agricultural University	NA	axel -n 70 http://www.ricesuperpir.com/uploads/common/genome_sequence/NH017.cr.fa.gz	A super pan-genomic landscape of rice	NA
CN29	WSSM	NA	O. sativa indica	XI-adm	Sichuan Agricultural University	NA	axel -n 70 http://www.ricesuperpir.com/uploads/common/genome_sequence/NH018.cr.fa.gz	A super pan-genomic landscape of rice	NA
CN22	Y3551	NA	O. sativa indica	XI-1B	Sichuan Agricultural University	NA	axel -n 70 http://www.ricesuperpir.com/uploads/common/genome_sequence/NH019.cr.fa.gz	A super pan-genomic landscape of rice	NA
CN19	Y58S	NA	O. sativa indica	XI-1B	Sichuan Agricultural University	NA	axel -n 70 http://www.ricesuperpir.com/uploads/common/genome_sequence/NH021.cr.fa.gz	A super pan-genomic landscape of rice	NA
CN28	YX1	NA	O. sativa indica	XI-adm	Sichuan Agricultural University	NA	axel -n 70 http://www.ricesuperpir.com/uploads/common/genome_sequence/NH022.cr.fa.gz	A super pan-genomic landscape of rice	NA
CN04	ZH11	NA	O. sativa japonica	GJ-tmp	Sichuan Agricultural University	NA	axel -n 70 http://www.ricesuperpir.com/uploads/common/genome_sequence/NH024.cr.fa.gz	A super pan-genomic landscape of rice	NA
NH231	9311	China	O. sativa indica	NA	China National Rice Research Institute	axel -n 70 http://www.ricesuperpir.com/uploads/common/gene_annotation/NH231.gff3.gz	axel -n 70 http://www.ricesuperpir.com/uploads/common/genome_sequence/NH025.cr.fa.gz	A super pan-genomic landscape of rice	NA
NH011	2037(Rajahamsal)	India	O. sativa indica	NA	China National Rice Research Institute	axel -n 70 http://www.ricesuperpir.com/uploads/common/gene_annotation/NH011.gff3.gz	axel -n 70 http://www.ricesuperpir.com/uploads/common/genome_sequence/NH026.cr.fa.gz	A super pan-genomic landscape of rice	NA
NH047	80050YR72136-43	Australia	O. sativa japonica	NA	China National Rice Research Institute	axel -n 70 http://www.ricesuperpir.com/uploads/common/gene_annotation/NH047.gff3.gz	axel -n 70 http://www.ricesuperpir.com/uploads/common/genome_sequence/NH027.cr.fa.gz	A super pan-genomic landscape of rice	NA
NH046	80A97YR303-304-1-3	Australia	O. sativa japonica	NA	China National Rice Research Institute	axel -n 70 http://www.ricesuperpir.com/uploads/common/gene_annotation/NH046.gff3.gz	axel -n 70 http://www.ricesuperpir.com/uploads/common/genome_sequence/NH028.cr.fa.gz	A super pan-genomic landscape of rice	NA
NH120	80B	Phillipines	O. sativa indica	NA	China National Rice Research Institute	axel -n 70 http://www.ricesuperpir.com/uploads/common/gene_annotation/NH120.gff3.gz	axel -n 70 http://www.ricesuperpir.com/uploads/common/genome_sequence/NH029.cr.fa.gz	A super pan-genomic landscape of rice	NA
NH016	Aerjituo	Bulgaria	O. sativa japonica	NA	China National Rice Research Institute	axel -n 70 http://www.ricesuperpir.com/uploads/common/gene_annotation/NH016.gff3.gz	axel -n 70 http://www.ricesuperpir.com/uploads/common/genome_sequence/NH030.cr.fa.gz	A super pan-genomic landscape of rice	NA
NH177	Aihechi	China	O. sativa indica	NA	China National Rice Research Institute	axel -n 70 http://www.ricesuperpir.com/uploads/common/gene_annotation/NH177.gff3.gz	axel -n 70 http://www.ricesuperpir.com/uploads/common/genome_sequence/NH033.cr.fa.gz	A super pan-genomic landscape of rice	NA
NH052	Aijiaonante	China	O. sativa indica	NA	China National Rice Research Institute	axel -n 70 http://www.ricesuperpir.com/uploads/common/gene_annotation/NH052.gff3.gz	axel -n 70 http://www.ricesuperpir.com/uploads/common/genome_sequence/NH034.cr.fa.gz	A super pan-genomic landscape of rice	NA
NH147	Ailuyu	Japan	O. sativa japonica	NA	China National Rice Research Institute	axel -n 70 http://www.ricesuperpir.com/uploads/common/gene_annotation/NH147.gff3.gz	axel -n 70 http://www.ricesuperpir.com/uploads/common/genome_sequence/NH035.cr.fa.gz	A super pan-genomic landscape of rice	NA
NH100	Aimakang	China	O. sativa indica	NA	China National Rice Research Institute	axel -n 70 http://www.ricesuperpir.com/uploads/common/gene_annotation/NH100.gff3.gz	axel -n 70 http://www.ricesuperpir.com/uploads/common/genome_sequence/NH036.cr.fa.gz	A super pan-genomic landscape of rice	NA
NH199	Aituogu 151	China	O. sativa indica	NA	China National Rice Research Institute	axel -n 70 http://www.ricesuperpir.com/uploads/common/gene_annotation/NH199.gff3.gz	axel -n 70 http://www.ricesuperpir.com/uploads/common/genome_sequence/NH038.cr.fa.gz	A super pan-genomic landscape of rice	NA
NH114	Aizizhan	China	O. sativa indica	NA	China National Rice Research Institute	axel -n 70 http://www.ricesuperpir.com/uploads/common/gene_annotation/NH114.gff3.gz	axel -n 70 http://www.ricesuperpir.com/uploads/common/genome_sequence/NH039.cr.fa.gz	A super pan-genomic landscape of rice	NA
NH030	Albania Rice	Albania	O. sativa japonica	NA	China National Rice Research Institute	axel -n 70 http://www.ricesuperpir.com/uploads/common/gene_annotation/NH030.gff3.gz	axel -n 70 http://www.ricesuperpir.com/uploads/common/genome_sequence/NH040.cr.fa.gz	Rice Gene Index (RGI): a comprehensive pan-genome database for comparative and functional genomics of Asian rice	NA
NH017	American Huangkedao	United States	O. sativa japonica	NA	China National Rice Research Institute	axel -n 70 http://www.ricesuperpir.com/uploads/common/gene_annotation/NH017.gff3.gz	axel -n 70 http://www.ricesuperpir.com/uploads/common/genome_sequence/NH041.cr.fa.gz	Rice Gene Index (RGI): a comprehensive pan-genome database for comparative and functional genomics of Asian rice	NA
NH142	Baigedao	China	O. sativa japonica	NA	China National Rice Research Institute	axel -n 70 http://www.ricesuperpir.com/uploads/common/gene_annotation/NH142.gff3.gz	axel -n 70 http://www.ricesuperpir.com/uploads/common/genome_sequence/NH042.cr.fa.gz	Rice Gene Index (RGI): a comprehensive pan-genome database for comparative and functional genomics of Asian rice	NA
NH130	Baikehanhe	China	O. sativa indica	NA	China National Rice Research Institute	axel -n 70 http://www.ricesuperpir.com/uploads/common/gene_annotation/NH130.gff3.gz	axel -n 70 http://www.ricesuperpir.com/uploads/common/genome_sequence/NH044.cr.fa.gz	Rice Gene Index (RGI): a comprehensive pan-genome database for comparative and functional genomics of Asian rice	NA
NH138	Baoxie -7B	China	O. sativa indica	NA	China National Rice Research Institute	axel -n 70 http://www.ricesuperpir.com/uploads/common/gene_annotation/NH138.gff3.gz	axel -n 70 http://www.ricesuperpir.com/uploads/common/genome_sequence/NH045.cr.fa.gz	Rice Gene Index (RGI): a comprehensive pan-genome database for comparative and functional genomics of Asian rice	NA
NH091	Baoxuan 21	China	O. sativa indica	NA	China National Rice Research Institute	axel -n 70 http://www.ricesuperpir.com/uploads/common/gene_annotation/NH091.gff3.gz	axel -n 70 http://www.ricesuperpir.com/uploads/common/genome_sequence/NH046.cr.fa.gz	Rice Gene Index (RGI): a comprehensive pan-genome database for comparative and functional genomics of Asian rice	NA
NH073	Bawangbian 1	China	O. sativa indica	NA	China National Rice Research Institute	axel -n 70 http://www.ricesuperpir.com/uploads/common/gene_annotation/NH073.gff3.gz	axel -n 70 http://www.ricesuperpir.com/uploads/common/genome_sequence/NH047.cr.fa.gz	Rice Gene Index (RGI): a comprehensive pan-genome database for comparative and functional genomics of Asian rice	NA
NH007	Baxiang	Vietnam	O. sativa indica	NA	China National Rice Research Institute	axel -n 70 http://www.ricesuperpir.com/uploads/common/gene_annotation/NH007.gff3.gz	axel -n 70 http://www.ricesuperpir.com/uploads/common/genome_sequence/NH048.cr.fa.gz	Rice Gene Index (RGI): a comprehensive pan-genome database for comparative and functional genomics of Asian rice	NA
NH174	Biwusheng	China	O. sativa indica	NA	China National Rice Research Institute	axel -n 70 http://www.ricesuperpir.com/uploads/common/gene_annotation/NH174.gff3.gz	axel -n 70 http://www.ricesuperpir.com/uploads/common/genome_sequence/NH051.cr.fa.gz	Rice Gene Index (RGI): a comprehensive pan-genome database for comparative and functional genomics of Asian rice	NA
NH151	BRC 25-146-2-1	Bangladesh	O. sativa indica	NA	China National Rice Research Institute	axel -n 70 http://www.ricesuperpir.com/uploads/common/gene_annotation/NH151.gff3.gz	axel -n 70 http://www.ricesuperpir.com/uploads/common/genome_sequence/NH052.cr.fa.gz	Rice Gene Index (RGI): a comprehensive pan-genome database for comparative and functional genomics of Asian rice	NA
NH018	Buleida A-75	Mexico	O. sativa indica	NA	China National Rice Research Institute	axel -n 70 http://www.ricesuperpir.com/uploads/common/gene_annotation/NH018.gff3.gz	axel -n 70 http://www.ricesuperpir.com/uploads/common/genome_sequence/NH053.cr.fa.gz	Rice Gene Index (RGI): a comprehensive pan-genome database for comparative and functional genomics of Asian rice	NA
NH029	BW 293-2	Sri lanka	O. sativa indica	NA	China National Rice Research Institute	axel -n 70 http://www.ricesuperpir.com/uploads/common/gene_annotation/NH029.gff3.gz	axel -n 70 http://www.ricesuperpir.com/uploads/common/genome_sequence/NH054.cr.fa.gz	Rice Gene Index (RGI): a comprehensive pan-genome database for comparative and functional genomics of Asian rice	NA
NH024	C 894-21	Phillipines	O. sativa indica	NA	China National Rice Research Institute	axel -n 70 http://www.ricesuperpir.com/uploads/common/gene_annotation/NH024.gff3.gz	axel -n 70 http://www.ricesuperpir.com/uploads/common/genome_sequence/NH055.cr.fa.gz	Rice Gene Index (RGI): a comprehensive pan-genome database for comparative and functional genomics of Asian rice	NA
NH157	CHANH 148	Vietnam	O. sativa indica	NA	China National Rice Research Institute	axel -n 70 http://www.ricesuperpir.com/uploads/common/gene_annotation/NH157.gff3.gz	axel -n 70 http://www.ricesuperpir.com/uploads/common/genome_sequence/NH056.cr.fa.gz	Rice Gene Index (RGI): a comprehensive pan-genome database for comparative and functional genomics of Asian rice	NA
NH211	Chaoyangyihao B	China	O. sativa indica	NA	China National Rice Research Institute	axel -n 70 http://www.ricesuperpir.com/uploads/common/gene_annotation/NH211.gff3.gz	axel -n 70 http://www.ricesuperpir.com/uploads/common/genome_sequence/NH057.cr.fa.gz	Rice Gene Index (RGI): a comprehensive pan-genome database for comparative and functional genomics of Asian rice	NA
NH099	Chengduai 3	China	O. sativa indica	NA	China National Rice Research Institute	axel -n 70 http://www.ricesuperpir.com/uploads/common/gene_annotation/NH099.gff3.gz	axel -n 70 http://www.ricesuperpir.com/uploads/common/genome_sequence/NH058.cr.fa.gz	Rice Gene Index (RGI): a comprehensive pan-genome database for comparative and functional genomics of Asian rice	NA
NH173	Chengnongshuijing	China	O. sativa indica	NA	China National Rice Research Institute	axel -n 70 http://www.ricesuperpir.com/uploads/common/gene_annotation/NH173.gff3.gz	axel -n 70 http://www.ricesuperpir.com/uploads/common/genome_sequence/NH060.cr.fa.gz	Rice Gene Index (RGI): a comprehensive pan-genome database for comparative and functional genomics of Asian rice	NA
NH098	Chenwan 3	China	O. sativa indica	NA	China National Rice Research Institute	axel -n 70 http://www.ricesuperpir.com/uploads/common/gene_annotation/NH098.gff3.gz	axel -n 70 http://www.ricesuperpir.com/uploads/common/genome_sequence/NH061.cr.fa.gz	A super pan-genomic landscape of rice	NA
NH155	Chimao	Japan	O. sativa japonica	NA	China National Rice Research Institute	axel -n 70 http://www.ricesuperpir.com/uploads/common/gene_annotation/NH155.gff3.gz	axel -n 70 http://www.ricesuperpir.com/uploads/common/genome_sequence/NH062.cr.fa.gz	A super pan-genomic landscape of rice	NA
NH042	CISOKAN	Indonesia	O. sativa indica	NA	China National Rice Research Institute	axel -n 70 http://www.ricesuperpir.com/uploads/common/gene_annotation/NH042.gff3.gz	axel -n 70 http://www.ricesuperpir.com/uploads/common/genome_sequence/NH063.cr.fa.gz	A super pan-genomic landscape of rice	NA
NH010	CO 22	India	O. sativa indica	NA	China National Rice Research Institute	axel -n 70 http://www.ricesuperpir.com/uploads/common/gene_annotation/NH010.gff3.gz	axel -n 70 http://www.ricesuperpir.com/uploads/common/genome_sequence/NH064.cr.fa.gz	A super pan-genomic landscape of rice	NA
NH189	Cungunuo	China	O. sativa japonica	NA	China National Rice Research Institute	axel -n 70 http://www.ricesuperpir.com/uploads/common/gene_annotation/NH189.gff3.gz	axel -n 70 http://www.ricesuperpir.com/uploads/common/genome_sequence/NH065.cr.fa.gz	A super pan-genomic landscape of rice	NA
NH176	Cunsanli	China	O. sativa japonica	NA	China National Rice Research Institute	axel -n 70 http://www.ricesuperpir.com/uploads/common/gene_annotation/NH176.gff3.gz	axel -n 70 http://www.ricesuperpir.com/uploads/common/genome_sequence/NH066.cr.fa.gz	A super pan-genomic landscape of rice	NA
NH060	Dandongludao	China	O. sativa japonica	NA	China National Rice Research Institute	axel -n 70 http://www.ricesuperpir.com/uploads/common/gene_annotation/NH060.gff3.gz	axel -n 70 http://www.ricesuperpir.com/uploads/common/genome_sequence/NH067.cr.fa.gz	A super pan-genomic landscape of rice	NA
NH111	Dangyu 5	China	O. sativa indica	NA	China National Rice Research Institute	axel -n 70 http://www.ricesuperpir.com/uploads/common/gene_annotation/NH111.gff3.gz	axel -n 70 http://www.ricesuperpir.com/uploads/common/genome_sequence/NH069.cr.fa.gz	A super pan-genomic landscape of rice	NA
NH247	DGB	China	O. sativa indica	NA	China National Rice Research Institute	axel -n 70 http://www.ricesuperpir.com/uploads/common/gene_annotation/NH247.gff3.gz	axel -n 70 http://www.ricesuperpir.com/uploads/common/genome_sequence/NH070.cr.fa.gz	A super pan-genomic landscape of rice	NA
NH216	Dianrui 409B	China	O. sativa indica	NA	China National Rice Research Institute	axel -n 70 http://www.ricesuperpir.com/uploads/common/gene_annotation/NH216.gff3.gz	axel -n 70 http://www.ricesuperpir.com/uploads/common/genome_sequence/NH072.cr.fa.gz	A super pan-genomic landscape of rice	NA
NH022	Djanda Mandja	Indonesia	O. sativa japonica	NA	China National Rice Research Institute	axel -n 70 http://www.ricesuperpir.com/uploads/common/gene_annotation/NH022.gff3.gz	axel -n 70 http://www.ricesuperpir.com/uploads/common/genome_sequence/NH073.cr.fa.gz	A super pan-genomic landscape of rice	NA
NH196	Dongtingwanxian	China	O. sativa indica	NA	China National Rice Research Institute	axel -n 70 http://www.ricesuperpir.com/uploads/common/gene_annotation/NH196.gff3.gz	axel -n 70 http://www.ricesuperpir.com/uploads/common/genome_sequence/NH074.cr.fa.gz	A super pan-genomic landscape of rice	NA
NH026	Dumai	India	O. sativa aus	NA	China National Rice Research Institute	axel -n 70 http://www.ricesuperpir.com/uploads/common/gene_annotation/NH026.gff3.gz	axel -n 70 http://www.ricesuperpir.com/uploads/common/genome_sequence/NH075.cr.fa.gz	A super pan-genomic landscape of rice	NA
NH166	ECIA 179-S13	Cuba	O. sativa indica	NA	China National Rice Research Institute	axel -n 70 http://www.ricesuperpir.com/uploads/common/gene_annotation/NH166.gff3.gz	axel -n 70 http://www.ricesuperpir.com/uploads/common/genome_sequence/NH076.cr.fa.gz	A super pan-genomic landscape of rice	NA
NH069	Esiniu	China	O. sativa indica	NA	China National Rice Research Institute	axel -n 70 http://www.ricesuperpir.com/uploads/common/gene_annotation/NH069.gff3.gz	axel -n 70 http://www.ricesuperpir.com/uploads/common/genome_sequence/NH077.cr.fa.gz	A super pan-genomic landscape of rice	NA
NH187	Fanhaopi	China	O. sativa indica	NA	China National Rice Research Institute	axel -n 70 http://www.ricesuperpir.com/uploads/common/gene_annotation/NH187.gff3.gz	axel -n 70 http://www.ricesuperpir.com/uploads/common/genome_sequence/NH079.cr.fa.gz	A super pan-genomic landscape of rice	NA
NH058	Funingzipigengzi	China	O. sativa indica	NA	China National Rice Research Institute	axel -n 70 http://www.ricesuperpir.com/uploads/common/gene_annotation/NH058.gff3.gz	axel -n 70 http://www.ricesuperpir.com/uploads/common/genome_sequence/NH080.cr.fa.gz	A super pan-genomic landscape of rice	NA
NH139	G Zhenshan 97B	China	O. sativa indica	NA	China National Rice Research Institute	axel -n 70 http://www.ricesuperpir.com/uploads/common/gene_annotation/NH139.gff3.gz	axel -n 70 http://www.ricesuperpir.com/uploads/common/genome_sequence/NH081.cr.fa.gz	A super pan-genomic landscape of rice	NA
NH246	GM4	China	O. sativa indica	NA	China National Rice Research Institute	axel -n 70 http://www.ricesuperpir.com/uploads/common/gene_annotation/NH246.gff3.gz	axel -n 70 http://www.ricesuperpir.com/uploads/common/genome_sequence/NH082.cr.fa.gz	A super pan-genomic landscape of rice	NA
NH039	Gongchengxiang	Japan	O. sativa japonica	NA	China National Rice Research Institute	axel -n 70 http://www.ricesuperpir.com/uploads/common/gene_annotation/NH039.gff3.gz	axel -n 70 http://www.ricesuperpir.com/uploads/common/genome_sequence/NH083.cr.fa.gz	A super pan-genomic landscape of rice	NA
NH080	Gongju 73	China	O. sativa indica	NA	China National Rice Research Institute	axel -n 70 http://www.ricesuperpir.com/uploads/common/gene_annotation/NH080.gff3.gz	axel -n 70 http://www.ricesuperpir.com/uploads/common/genome_sequence/NH084.cr.fa.gz	A super pan-genomic landscape of rice	NA
NH103	Guangluai 15-	China	O. sativa indica	NA	China National Rice Research Institute	axel -n 70 http://www.ricesuperpir.com/uploads/common/gene_annotation/NH103.gff3.gz	axel -n 70 http://www.ricesuperpir.com/uploads/common/genome_sequence/NH085.cr.fa.gz	A super pan-genomic landscape of rice	NA
NH053	Guangluai 4	China	O. sativa indica	NA	China National Rice Research Institute	axel -n 70 http://www.ricesuperpir.com/uploads/common/gene_annotation/NH053.gff3.gz	axel -n 70 http://www.ricesuperpir.com/uploads/common/genome_sequence/NH087.cr.fa.gz	A super pan-genomic landscape of rice	NA
NH055	Guizhao 2	China	O. sativa indica	NA	China National Rice Research Institute	axel -n 70 http://www.ricesuperpir.com/uploads/common/gene_annotation/NH055.gff3.gz	axel -n 70 http://www.ricesuperpir.com/uploads/common/genome_sequence/NH089.cr.fa.gz	A super pan-genomic landscape of rice	NA
NH044	GZ 1368-5-4	Egypt	O. sativa indica	NA	China National Rice Research Institute	axel -n 70 http://www.ricesuperpir.com/uploads/common/gene_annotation/NH044.gff3.gz	axel -n 70 http://www.ricesuperpir.com/uploads/common/genome_sequence/NH090.cr.fa.gz	A super pan-genomic landscape of rice	NA
NH183	Hanmadao4	China	O. sativa indica	NA	China National Rice Research Institute	axel -n 70 http://www.ricesuperpir.com/uploads/common/gene_annotation/NH183.gff3.gz	axel -n 70 http://www.ricesuperpir.com/uploads/common/genome_sequence/NH091.cr.fa.gz	A super pan-genomic landscape of rice	NA
NH193	Haobayong 1	China	O. sativa japonica	NA	China National Rice Research Institute	axel -n 70 http://www.ricesuperpir.com/uploads/common/gene_annotation/NH193.gff3.gz	axel -n 70 http://www.ricesuperpir.com/uploads/common/genome_sequence/NH092.cr.fa.gz	A super pan-genomic landscape of rice	NA
NH223	Haomake (K)	China	O. sativa japonica	NA	China National Rice Research Institute	axel -n 70 http://www.ricesuperpir.com/uploads/common/gene_annotation/NH223.gff3.gz	axel -n 70 http://www.ricesuperpir.com/uploads/common/genome_sequence/NH093.cr.fa.gz	A super pan-genomic landscape of rice	NA
NH132	Haoxiang	China	O. sativa indica	NA	China National Rice Research Institute	axel -n 70 http://www.ricesuperpir.com/uploads/common/gene_annotation/NH132.gff3.gz	axel -n 70 http://www.ricesuperpir.com/uploads/common/genome_sequence/NH094.cr.fa.gz	A super pan-genomic landscape of rice	NA
NH001	Heibiao	China	O. sativa japonica	NA	China National Rice Research Institute	axel -n 70 http://www.ricesuperpir.com/uploads/common/gene_annotation/NH001.gff3.gz	axel -n 70 http://www.ricesuperpir.com/uploads/common/genome_sequence/NH095.cr.fa.gz	A super pan-genomic landscape of rice	NA
NH070	Heidu 4	China	O. sativa indica	NA	China National Rice Research Institute	axel -n 70 http://www.ricesuperpir.com/uploads/common/gene_annotation/NH070.gff3.gz	axel -n 70 http://www.ricesuperpir.com/uploads/common/genome_sequence/NH096.cr.fa.gz	A super pan-genomic landscape of rice	NA
NH191	Heimangdao	China	O. sativa japonica	NA	China National Rice Research Institute	axel -n 70 http://www.ricesuperpir.com/uploads/common/gene_annotation/NH191.gff3.gz	axel -n 70 http://www.ricesuperpir.com/uploads/common/genome_sequence/NH097.cr.fa.gz	A super pan-genomic landscape of rice	NA
NH112	Hongainuo	China	O. sativa indica	NA	China National Rice Research Institute	axel -n 70 http://www.ricesuperpir.com/uploads/common/gene_annotation/NH112.gff3.gz	axel -n 70 http://www.ricesuperpir.com/uploads/common/genome_sequence/NH098.cr.fa.gz	A super pan-genomic landscape of rice	NA
NH118	Honggenghangu3	China	O. sativa indica	NA	China National Rice Research Institute	axel -n 70 http://www.ricesuperpir.com/uploads/common/gene_annotation/NH118.gff3.gz	axel -n 70 http://www.ricesuperpir.com/uploads/common/genome_sequence/NH099.cr.fa.gz	A super pan-genomic landscape of rice	NA
NH184	Honggu	China	O. sativa indica	NA	China National Rice Research Institute	axel -n 70 http://www.ricesuperpir.com/uploads/common/gene_annotation/NH184.gff3.gz	axel -n 70 http://www.ricesuperpir.com/uploads/common/genome_sequence/NH100.cr.fa.gz	A super pan-genomic landscape of rice	NA
NH171	Hongmisandan	China	O. sativa japonica	NA	China National Rice Research Institute	axel -n 70 http://www.ricesuperpir.com/uploads/common/gene_annotation/NH171.gff3.gz	axel -n 70 http://www.ricesuperpir.com/uploads/common/genome_sequence/NH101.cr.fa.gz	A super pan-genomic landscape of rice	NA
NH148	Hongse 90	Russia	O. sativa japonica	NA	China National Rice Research Institute	axel -n 70 http://www.ricesuperpir.com/uploads/common/gene_annotation/NH148.gff3.gz	axel -n 70 http://www.ricesuperpir.com/uploads/common/genome_sequence/NH103.cr.fa.gz	A super pan-genomic landscape of rice	NA
NH104	Hongwan 1	China	O. sativa indica	NA	China National Rice Research Institute	axel -n 70 http://www.ricesuperpir.com/uploads/common/gene_annotation/NH104.gff3.gz	axel -n 70 http://www.ricesuperpir.com/uploads/common/genome_sequence/NH104.cr.fa.gz	A super pan-genomic landscape of rice	NA
NH057	Huangsiguizhan	China	O. sativa indica	NA	China National Rice Research Institute	axel -n 70 http://www.ricesuperpir.com/uploads/common/gene_annotation/NH057.gff3.gz	axel -n 70 http://www.ricesuperpir.com/uploads/common/genome_sequence/NH105.cr.fa.gz	A super pan-genomic landscape of rice	NA
NH206	Huhui 91269	China	O. sativa indica	NA	China National Rice Research Institute	axel -n 70 http://www.ricesuperpir.com/uploads/common/gene_annotation/NH206.gff3.gz	axel -n 70 http://www.ricesuperpir.com/uploads/common/genome_sequence/NH107.cr.fa.gz	A super pan-genomic landscape of rice	NA
NH025	IR 10179-23-1-3	Phillipines	O. sativa indica	NA	China National Rice Research Institute	axel -n 70 http://www.ricesuperpir.com/uploads/common/gene_annotation/NH025.gff3.gz	axel -n 70 http://www.ricesuperpir.com/uploads/common/genome_sequence/NH109.cr.fa.gz	A super pan-genomic landscape of rice	NA
NH122	IR 661-1	China	O. sativa indica	NA	China National Rice Research Institute	axel -n 70 http://www.ricesuperpir.com/uploads/common/gene_annotation/NH122.gff3.gz	axel -n 70 http://www.ricesuperpir.com/uploads/common/genome_sequence/NH110.cr.fa.gz	A super pan-genomic landscape of rice	NA
NH186	IR24	Phillipines	O. sativa indica	NA	China National Rice Research Institute	axel -n 70 http://www.ricesuperpir.com/uploads/common/gene_annotation/NH186.gff3.gz	axel -n 70 http://www.ricesuperpir.com/uploads/common/genome_sequence/NH111.cr.fa.gz	A super pan-genomic landscape of rice	NA
NH239	IR26	Phillipines	O. sativa indica	NA	China National Rice Research Institute	axel -n 70 http://www.ricesuperpir.com/uploads/common/gene_annotation/NH239.gff3.gz	axel -n 70 http://www.ricesuperpir.com/uploads/common/genome_sequence/NH112.cr.fa.gz	A super pan-genomic landscape of rice	NA
NH236	IR64	Phillipines	O. sativa indica	NA	China National Rice Research Institute	axel -n 70 http://www.ricesuperpir.com/uploads/common/gene_annotation/NH236.gff3.gz	axel -n 70 http://www.ricesuperpir.com/uploads/common/genome_sequence/NH113.cr.fa.gz	A super pan-genomic landscape of rice	NA
NH226	IR8	Phillipines	O. sativa indica	NA	China National Rice Research Institute	axel -n 70 http://www.ricesuperpir.com/uploads/common/gene_annotation/NH226.gff3.gz	axel -n 70 http://www.ricesuperpir.com/uploads/common/genome_sequence/NH114.cr.fa.gz	A super pan-genomic landscape of rice	NA
NH035	IRAT 10	Ivory Coast	O. sativa indica	NA	China National Rice Research Institute	axel -n 70 http://www.ricesuperpir.com/uploads/common/gene_annotation/NH035.gff3.gz	axel -n 70 http://www.ricesuperpir.com/uploads/common/genome_sequence/NH115.cr.fa.gz	A super pan-genomic landscape of rice	NA
NH162	ITA 221	Nigeria	Not sure	NA	China National Rice Research Institute	axel -n 70 http://www.ricesuperpir.com/uploads/common/gene_annotation/NH162.gff3.gz	axel -n 70 http://www.ricesuperpir.com/uploads/common/genome_sequence/NH116.cr.fa.gz	A super pan-genomic landscape of rice	NA
NH045	J34	Madagascar	O. sativa indica	NA	China National Rice Research Institute	axel -n 70 http://www.ricesuperpir.com/uploads/common/gene_annotation/NH045.gff3.gz	axel -n 70 http://www.ricesuperpir.com/uploads/common/genome_sequence/NH117.cr.fa.gz	A super pan-genomic landscape of rice	NA
NH027	Jaibattey	India	O. sativa indica	NA	China National Rice Research Institute	axel -n 70 http://www.ricesuperpir.com/uploads/common/gene_annotation/NH027.gff3.gz	axel -n 70 http://www.ricesuperpir.com/uploads/common/genome_sequence/NH118.cr.fa.gz	A super pan-genomic landscape of rice	NA
NH090	Jiabala	India	O. sativa indica	NA	China National Rice Research Institute	axel -n 70 http://www.ricesuperpir.com/uploads/common/gene_annotation/NH090.gff3.gz	axel -n 70 http://www.ricesuperpir.com/uploads/common/genome_sequence/NH119.cr.fa.gz	A super pan-genomic landscape of rice	NA
NH145	Jianghuadao	North Korea	O. sativa japonica	NA	China National Rice Research Institute	axel -n 70 http://www.ricesuperpir.com/uploads/common/gene_annotation/NH145.gff3.gz	axel -n 70 http://www.ricesuperpir.com/uploads/common/genome_sequence/NH120.cr.fa.gz	A super pan-genomic landscape of rice	NA
NH214	Jiangnongzao 1 B	China	O. sativa indica	NA	China National Rice Research Institute	axel -n 70 http://www.ricesuperpir.com/uploads/common/gene_annotation/NH214.gff3.gz	axel -n 70 http://www.ricesuperpir.com/uploads/common/genome_sequence/NH122.cr.fa.gz	A super pan-genomic landscape of rice	NA
NH170	Jiefangxian	China	O. sativa indica	NA	China National Rice Research Institute	axel -n 70 http://www.ricesuperpir.com/uploads/common/gene_annotation/NH170.gff3.gz	axel -n 70 http://www.ricesuperpir.com/uploads/common/genome_sequence/NH123.cr.fa.gz	A super pan-genomic landscape of rice	NA
NH085	Jiienuo	China	O. sativa indica	NA	China National Rice Research Institute	axel -n 70 http://www.ricesuperpir.com/uploads/common/gene_annotation/NH085.gff3.gz	axel -n 70 http://www.ricesuperpir.com/uploads/common/genome_sequence/NH125.cr.fa.gz	A super pan-genomic landscape of rice	NA
NH066	Jinbaoyin	China	O. sativa indica	NA	China National Rice Research Institute	axel -n 70 http://www.ricesuperpir.com/uploads/common/gene_annotation/NH066.gff3.gz	axel -n 70 http://www.ricesuperpir.com/uploads/common/genome_sequence/NH128.cr.fa.gz	A super pan-genomic landscape of rice	NA
NH201	Jindao 1	China	O. sativa japonica	NA	China National Rice Research Institute	axel -n 70 http://www.ricesuperpir.com/uploads/common/gene_annotation/NH201.gff3.gz	axel -n 70 http://www.ricesuperpir.com/uploads/common/genome_sequence/NH129.cr.fa.gz	A super pan-genomic landscape of rice	NA
NH215	Jinghu3 B	China	O. sativa indica	NA	China National Rice Research Institute	axel -n 70 http://www.ricesuperpir.com/uploads/common/gene_annotation/NH215.gff3.gz	axel -n 70 http://www.ricesuperpir.com/uploads/common/genome_sequence/NH130.cr.fa.gz	A super pan-genomic landscape of rice	NA
NH134	Jinnante 43B	China	O. sativa indica	NA	China National Rice Research Institute	axel -n 70 http://www.ricesuperpir.com/uploads/common/gene_annotation/NH134.gff3.gz	axel -n 70 http://www.ricesuperpir.com/uploads/common/genome_sequence/NH131.cr.fa.gz	A super pan-genomic landscape of rice	NA
NH064	Jinxibai2	China	O. sativa indica	NA	China National Rice Research Institute	axel -n 70 http://www.ricesuperpir.com/uploads/common/gene_annotation/NH064.gff3.gz	axel -n 70 http://www.ricesuperpir.com/uploads/common/genome_sequence/NH132.cr.fa.gz	A super pan-genomic landscape of rice	NA
NH084	Jinzhinuo4	China	O. sativa indica	NA	China National Rice Research Institute	axel -n 70 http://www.ricesuperpir.com/uploads/common/gene_annotation/NH084.gff3.gz	axel -n 70 http://www.ricesuperpir.com/uploads/common/genome_sequence/NH133.cr.fa.gz	A super pan-genomic landscape of rice	NA
NH129	JWR 221	China	O. sativa indica	NA	China National Rice Research Institute	axel -n 70 http://www.ricesuperpir.com/uploads/common/gene_annotation/NH129.gff3.gz	axel -n 70 http://www.ricesuperpir.com/uploads/common/genome_sequence/NH134.cr.fa.gz	A super pan-genomic landscape of rice	NA
NH036	K 24	Uganda	O. sativa indica	NA	China National Rice Research Institute	axel -n 70 http://www.ricesuperpir.com/uploads/common/gene_annotation/NH036.gff3.gz	axel -n 70 http://www.ricesuperpir.com/uploads/common/genome_sequence/NH135.cr.fa.gz	A super pan-genomic landscape of rice	NA
NH014	Kahamu	Romania	O. sativa indica	NA	China National Rice Research Institute	axel -n 70 http://www.ricesuperpir.com/uploads/common/gene_annotation/NH014.gff3.gz	axel -n 70 http://www.ricesuperpir.com/uploads/common/genome_sequence/NH136.cr.fa.gz	A super pan-genomic landscape of rice	NA
NH227	Kasalath	India	O. sativa aus	NA	China National Rice Research Institute	axel -n 70 http://www.ricesuperpir.com/uploads/common/gene_annotation/NH227.gff3.gz	axel -n 70 http://www.ricesuperpir.com/uploads/common/genome_sequence/NH137.cr.fa.gz	A super pan-genomic landscape of rice	NA
NH152	Keluoduo B	France	O. sativa japonica	NA	China National Rice Research Institute	axel -n 70 http://www.ricesuperpir.com/uploads/common/gene_annotation/NH152.gff3.gz	axel -n 70 http://www.ricesuperpir.com/uploads/common/genome_sequence/NH138.cr.fa.gz	A super pan-genomic landscape of rice	NA
NH133	L 301B	China	O. sativa indica	NA	China National Rice Research Institute	axel -n 70 http://www.ricesuperpir.com/uploads/common/gene_annotation/NH133.gff3.gz	axel -n 70 http://www.ricesuperpir.com/uploads/common/genome_sequence/NH139.cr.fa.gz	A super pan-genomic landscape of rice	NA
NH205	Lamujia	China	O. sativa japonica	NA	China National Rice Research Institute	axel -n 70 http://www.ricesuperpir.com/uploads/common/gene_annotation/NH205.gff3.gz	axel -n 70 http://www.ricesuperpir.com/uploads/common/genome_sequence/NH140.cr.fa.gz	A super pan-genomic landscape of rice	NA
NH240	LanSheng	Japan	O. sativa japonica	NA	China National Rice Research Institute	axel -n 70 http://www.ricesuperpir.com/uploads/common/gene_annotation/NH240.gff3.gz	axel -n 70 http://www.ricesuperpir.com/uploads/common/genome_sequence/NH141.cr.fa.gz	A super pan-genomic landscape of rice	NA
NH061	Laoguangtou 83	China	O. sativa japonica	NA	China National Rice Research Institute	axel -n 70 http://www.ricesuperpir.com/uploads/common/gene_annotation/NH061.gff3.gz	axel -n 70 http://www.ricesuperpir.com/uploads/common/genome_sequence/NH142.cr.fa.gz	A super pan-genomic landscape of rice	NA
NH089	Laohongdao	China	O. sativa japonica	NA	China National Rice Research Institute	axel -n 70 http://www.ricesuperpir.com/uploads/common/gene_annotation/NH089.gff3.gz	axel -n 70 http://www.ricesuperpir.com/uploads/common/genome_sequence/NH143.cr.fa.gz	A super pan-genomic landscape of rice	NA
NH208	Laozaogu	China	O. sativa indica	NA	China National Rice Research Institute	axel -n 70 http://www.ricesuperpir.com/uploads/common/gene_annotation/NH208.gff3.gz	axel -n 70 http://www.ricesuperpir.com/uploads/common/genome_sequence/NH144.cr.fa.gz	A super pan-genomic landscape of rice	NA
NH212	lemont	United States	O. sativa japonica	NA	China National Rice Research Institute	axel -n 70 http://www.ricesuperpir.com/uploads/common/gene_annotation/NH212.gff3.gz	axel -n 70 http://www.ricesuperpir.com/uploads/common/genome_sequence/NH145.cr.fa.gz	A super pan-genomic landscape of rice	NA
NH095	Lengshuigu 2	China	Not sure	NA	China National Rice Research Institute	axel -n 70 http://www.ricesuperpir.com/uploads/common/gene_annotation/NH095.gff3.gz	axel -n 70 http://www.ricesuperpir.com/uploads/common/genome_sequence/NH146.cr.fa.gz	A super pan-genomic landscape of rice	NA
NH131	Lengshuinuo	China	O. sativa japonica	NA	China National Rice Research Institute	axel -n 70 http://www.ricesuperpir.com/uploads/common/gene_annotation/NH131.gff3.gz	axel -n 70 http://www.ricesuperpir.com/uploads/common/genome_sequence/NH147.cr.fa.gz	A super pan-genomic landscape of rice	NA
NH137	Liming B	China	O. sativa japonica	NA	China National Rice Research Institute	axel -n 70 http://www.ricesuperpir.com/uploads/common/gene_annotation/NH137.gff3.gz	axel -n 70 http://www.ricesuperpir.com/uploads/common/genome_sequence/NH148.cr.fa.gz	A super pan-genomic landscape of rice	NA
NH149	Linguo	Italy	O. sativa japonica	NA	China National Rice Research Institute	axel -n 70 http://www.ricesuperpir.com/uploads/common/gene_annotation/NH149.gff3.gz	axel -n 70 http://www.ricesuperpir.com/uploads/common/genome_sequence/NH149.cr.fa.gz	A super pan-genomic landscape of rice	NA
NH097	Liusha 1	China	O. sativa indica	NA	China National Rice Research Institute	axel -n 70 http://www.ricesuperpir.com/uploads/common/gene_annotation/NH097.gff3.gz	axel -n 70 http://www.ricesuperpir.com/uploads/common/genome_sequence/NH150.cr.fa.gz	A super pan-genomic landscape of rice	NA
NH143	Liushizao	China	O. sativa indica	NA	China National Rice Research Institute	axel -n 70 http://www.ricesuperpir.com/uploads/common/gene_annotation/NH143.gff3.gz	axel -n 70 http://www.ricesuperpir.com/uploads/common/genome_sequence/NH151.cr.fa.gz	A super pan-genomic landscape of rice	NA
NH175	Longhuamaohu	China	O. sativa japonica	NA	China National Rice Research Institute	axel -n 70 http://www.ricesuperpir.com/uploads/common/gene_annotation/NH175.gff3.gz	axel -n 70 http://www.ricesuperpir.com/uploads/common/genome_sequence/NH152.cr.fa.gz	A super pan-genomic landscape of rice	NA
NH178	Lucaihao	China	O. sativa indica	NA	China National Rice Research Institute	axel -n 70 http://www.ricesuperpir.com/uploads/common/gene_annotation/NH178.gff3.gz	axel -n 70 http://www.ricesuperpir.com/uploads/common/genome_sequence/NH153.cr.fa.gz	A super pan-genomic landscape of rice	NA
NH105	Luke 3	China	O. sativa indica	NA	China National Rice Research Institute	axel -n 70 http://www.ricesuperpir.com/uploads/common/gene_annotation/NH105.gff3.gz	axel -n 70 http://www.ricesuperpir.com/uploads/common/genome_sequence/NH155.cr.fa.gz	A super pan-genomic landscape of rice	NA
NH009	Malaihong	Malaysia	O. sativa indica	NA	China National Rice Research Institute	axel -n 70 http://www.ricesuperpir.com/uploads/common/gene_annotation/NH009.gff3.gz	axel -n 70 http://www.ricesuperpir.com/uploads/common/genome_sequence/NH156.cr.fa.gz	A super pan-genomic landscape of rice	NA
NH219	Mamagu	China	O. sativa indica	NA	China National Rice Research Institute	axel -n 70 http://www.ricesuperpir.com/uploads/common/gene_annotation/NH219.gff3.gz	axel -n 70 http://www.ricesuperpir.com/uploads/common/genome_sequence/NH157.cr.fa.gz	A super pan-genomic landscape of rice	NA
NH220	Meihuanuo	China	O. sativa indica	NA	China National Rice Research Institute	axel -n 70 http://www.ricesuperpir.com/uploads/common/gene_annotation/NH220.gff3.gz	axel -n 70 http://www.ricesuperpir.com/uploads/common/genome_sequence/NH158.cr.fa.gz	A super pan-genomic landscape of rice	NA
NH194	Menjiading 2	China	O. sativa indica	NA	China National Rice Research Institute	axel -n 70 http://www.ricesuperpir.com/uploads/common/gene_annotation/NH194.gff3.gz	axel -n 70 http://www.ricesuperpir.com/uploads/common/genome_sequence/NH159.cr.fa.gz	A super pan-genomic landscape of rice	NA
NH192	Menjiagao 1	China	O. sativa indica	NA	China National Rice Research Institute	axel -n 70 http://www.ricesuperpir.com/uploads/common/gene_annotation/NH192.gff3.gz	axel -n 70 http://www.ricesuperpir.com/uploads/common/genome_sequence/NH162.cr.fa.gz	A super pan-genomic landscape of rice	NA
NH067	Minbeiwanxian	China	O. sativa indica	NA	China National Rice Research Institute	axel -n 70 http://www.ricesuperpir.com/uploads/common/gene_annotation/NH067.gff3.gz	axel -n 70 http://www.ricesuperpir.com/uploads/common/genome_sequence/NH164.cr.fa.gz	A super pan-genomic landscape of rice	NA
NH237	Miyang46	China	O. sativa indica	NA	China National Rice Research Institute	axel -n 70 http://www.ricesuperpir.com/uploads/common/gene_annotation/NH237.gff3.gz	axel -n 70 http://www.ricesuperpir.com/uploads/common/genome_sequence/NH166.cr.fa.gz	A super pan-genomic landscape of rice	NA
NH202	Momi	China	O. sativa indica	NA	China National Rice Research Institute	axel -n 70 http://www.ricesuperpir.com/uploads/common/gene_annotation/NH202.gff3.gz	axel -n 70 http://www.ricesuperpir.com/uploads/common/genome_sequence/NH167.cr.fa.gz	A super pan-genomic landscape of rice	NA
NH083	Mowangguneiza	China	O. sativa indica	NA	China National Rice Research Institute	axel -n 70 http://www.ricesuperpir.com/uploads/common/gene_annotation/NH083.gff3.gz	axel -n 70 http://www.ricesuperpir.com/uploads/common/genome_sequence/NH168.cr.fa.gz	A super pan-genomic landscape of rice	NA
NH075	Muguanuo	China	Not sure	NA	China National Rice Research Institute	axel -n 70 http://www.ricesuperpir.com/uploads/common/gene_annotation/NH075.gff3.gz	axel -n 70 http://www.ricesuperpir.com/uploads/common/genome_sequence/NH170.cr.fa.gz	A super pan-genomic landscape of rice	NA
NH062	Muxiqiu	China	O. sativa japonica	NA	China National Rice Research Institute	axel -n 70 http://www.ricesuperpir.com/uploads/common/gene_annotation/NH062.gff3.gz	axel -n 70 http://www.ricesuperpir.com/uploads/common/genome_sequence/NH171.cr.fa.gz	A super pan-genomic landscape of rice	NA
NH241	N22	India	O. sativa aus	NA	China National Rice Research Institute	axel -n 70 http://www.ricesuperpir.com/uploads/common/gene_annotation/NH241.gff3.gz	axel -n 70 http://www.ricesuperpir.com/uploads/common/genome_sequence/NH173.cr.fa.gz	A super pan-genomic landscape of rice	NA
CW01	NA	China	O. rufipogon	NA	China National Rice Research Institute	axel -n 70 http://www.ricesuperpir.com/uploads/common/gene_annotation/CW01.gff3.gz	axel -n 70 http://www.ricesuperpir.com/uploads/common/genome_sequence/NH174.cr.fa.gz	A super pan-genomic landscape of rice	NA
CW02	NA	China	O. rufipogon	NA	China National Rice Research Institute	axel -n 70 http://www.ricesuperpir.com/uploads/common/gene_annotation/CW02.gff3.gz	axel -n 70 http://www.ricesuperpir.com/uploads/common/genome_sequence/NH175.cr.fa.gz	A super pan-genomic landscape of rice	NA
CW03	NA	Cambodia	Not sure	NA	China National Rice Research Institute	axel -n 70 http://www.ricesuperpir.com/uploads/common/gene_annotation/CW03.gff3.gz	axel -n 70 http://www.ricesuperpir.com/uploads/common/genome_sequence/NH176.cr.fa.gz	A super pan-genomic landscape of rice	NA
CW05	NA	Brunei	O. rufipogon	NA	China National Rice Research Institute	axel -n 70 http://www.ricesuperpir.com/uploads/common/gene_annotation/CW05.gff3.gz	axel -n 70 http://www.ricesuperpir.com/uploads/common/genome_sequence/NH177.cr.fa.gz	A super pan-genomic landscape of rice	NA
CW06	NA	Burma	Not sure	NA	China National Rice Research Institute	axel -n 70 http://www.ricesuperpir.com/uploads/common/gene_annotation/CW06.gff3.gz	axel -n 70 http://www.ricesuperpir.com/uploads/common/genome_sequence/NH178.cr.fa.gz	A super pan-genomic landscape of rice	NA
CW07	NA	Nepal	O. rufipogon	NA	China National Rice Research Institute	axel -n 70 http://www.ricesuperpir.com/uploads/common/gene_annotation/CW07.gff3.gz	axel -n 70 http://www.ricesuperpir.com/uploads/common/genome_sequence/NH179.cr.fa.gz	A super pan-genomic landscape of rice	NA
CW08	NA	Phillipines	O. rufipogon	NA	China National Rice Research Institute	axel -n 70 http://www.ricesuperpir.com/uploads/common/gene_annotation/CW08.gff3.gz	axel -n 70 http://www.ricesuperpir.com/uploads/common/genome_sequence/NH181.cr.fa.gz	A super pan-genomic landscape of rice	NA
CW09	NA	Sri lanka	O. rufipogon	NA	China National Rice Research Institute	axel -n 70 http://www.ricesuperpir.com/uploads/common/gene_annotation/CW09.gff3.gz	axel -n 70 http://www.ricesuperpir.com/uploads/common/genome_sequence/NH182.cr.fa.gz	A super pan-genomic landscape of rice	NA
CW10	NA	Thailand	O. rufipogon	NA	China National Rice Research Institute	axel -n 70 http://www.ricesuperpir.com/uploads/common/gene_annotation/CW10.gff3.gz	axel -n 70 http://www.ricesuperpir.com/uploads/common/genome_sequence/NH183.cr.fa.gz	A super pan-genomic landscape of rice	NA
CW11	NA	Bangladesh	O. rufipogon	NA	China National Rice Research Institute	axel -n 70 http://www.ricesuperpir.com/uploads/common/gene_annotation/CW11.gff3.gz	axel -n 70 http://www.ricesuperpir.com/uploads/common/genome_sequence/NH184.cr.fa.gz	A super pan-genomic landscape of rice	NA
CW12	NA	China	O. rufipogon	NA	China National Rice Research Institute	axel -n 70 http://www.ricesuperpir.com/uploads/common/gene_annotation/CW12.gff3.gz	axel -n 70 http://www.ricesuperpir.com/uploads/common/genome_sequence/NH186.cr.fa.gz	A super pan-genomic landscape of rice	NA
CW13	NA	China	O. rufipogon	NA	China National Rice Research Institute	axel -n 70 http://www.ricesuperpir.com/uploads/common/gene_annotation/CW13.gff3.gz	axel -n 70 http://www.ricesuperpir.com/uploads/common/genome_sequence/NH187.cr.fa.gz	A super pan-genomic landscape of rice	NA
CW14	NA	China	O. rufipogon	NA	China National Rice Research Institute	axel -n 70 http://www.ricesuperpir.com/uploads/common/gene_annotation/CW14.gff3.gz	axel -n 70 http://www.ricesuperpir.com/uploads/common/genome_sequence/NH189.cr.fa.gz	A super pan-genomic landscape of rice	NA
CW15	NA	Laos	O. rufipogon	NA	China National Rice Research Institute	axel -n 70 http://www.ricesuperpir.com/uploads/common/gene_annotation/CW15.gff3.gz	axel -n 70 http://www.ricesuperpir.com/uploads/common/genome_sequence/NH190.cr.fa.gz	A super pan-genomic landscape of rice	NA
CW16	NA	China	O. rufipogon	NA	China National Rice Research Institute	axel -n 70 http://www.ricesuperpir.com/uploads/common/gene_annotation/CW16.gff3.gz	axel -n 70 http://www.ricesuperpir.com/uploads/common/genome_sequence/NH191.cr.fa.gz	A super pan-genomic landscape of rice	NA
CW17	NA	India	O. rufipogon	NA	China National Rice Research Institute	axel -n 70 http://www.ricesuperpir.com/uploads/common/gene_annotation/CW17.gff3.gz	axel -n 70 http://www.ricesuperpir.com/uploads/common/genome_sequence/NH192.cr.fa.gz	A super pan-genomic landscape of rice	NA
CW18	NA	China	O. rufipogon	NA	China National Rice Research Institute	axel -n 70 http://www.ricesuperpir.com/uploads/common/gene_annotation/CW18.gff3.gz	axel -n 70 http://www.ricesuperpir.com/uploads/common/genome_sequence/NH193.cr.fa.gz	A super pan-genomic landscape of rice	NA
CW19	NA	China	O. rufipogon	NA	China National Rice Research Institute	axel -n 70 http://www.ricesuperpir.com/uploads/common/gene_annotation/CW19.gff3.gz	axel -n 70 http://www.ricesuperpir.com/uploads/common/genome_sequence/NH194.cr.fa.gz	A super pan-genomic landscape of rice	NA
CW21	NA	China	O. rufipogon	NA	China National Rice Research Institute	axel -n 70 http://www.ricesuperpir.com/uploads/common/gene_annotation/CW21.gff3.gz	axel -n 70 http://www.ricesuperpir.com/uploads/common/genome_sequence/NH196.cr.fa.gz	A super pan-genomic landscape of rice	NA
CW22	NA	China	O. rufipogon	NA	China National Rice Research Institute	axel -n 70 http://www.ricesuperpir.com/uploads/common/gene_annotation/CW22.gff3.gz	axel -n 70 http://www.ricesuperpir.com/uploads/common/genome_sequence/NH197.cr.fa.gz	A super pan-genomic landscape of rice	NA
CW23	NA	China	O. rufipogon	NA	China National Rice Research Institute	axel -n 70 http://www.ricesuperpir.com/uploads/common/gene_annotation/CW23.gff3.gz	axel -n 70 http://www.ricesuperpir.com/uploads/common/genome_sequence/NH198.cr.fa.gz	A super pan-genomic landscape of rice	NA
CW31	NA	China	O. rufipogon	NA	China National Rice Research Institute	axel -n 70 http://www.ricesuperpir.com/uploads/common/gene_annotation/CW31.gff3.gz	axel -n 70 http://www.ricesuperpir.com/uploads/common/genome_sequence/NH199.cr.fa.gz	A super pan-genomic landscape of rice	NA
CW32	NA	China	O. rufipogon	NA	China National Rice Research Institute	axel -n 70 http://www.ricesuperpir.com/uploads/common/gene_annotation/CW32.gff3.gz	axel -n 70 http://www.ricesuperpir.com/uploads/common/genome_sequence/NH201.cr.fa.gz	A super pan-genomic landscape of rice	NA
CW33	NA	Laos	O. rufipogon	NA	China National Rice Research Institute	axel -n 70 http://www.ricesuperpir.com/uploads/common/gene_annotation/CW33.gff3.gz	axel -n 70 http://www.ricesuperpir.com/uploads/common/genome_sequence/NH202.cr.fa.gz	A super pan-genomic landscape of rice	NA
CW34	NA	Nepal	O. rufipogon	NA	China National Rice Research Institute	axel -n 70 http://www.ricesuperpir.com/uploads/common/gene_annotation/CW34.gff3.gz	axel -n 70 http://www.ricesuperpir.com/uploads/common/genome_sequence/NH203.cr.fa.gz	A super pan-genomic landscape of rice	NA
CW35	NA	Sri lanka	O. rufipogon	NA	China National Rice Research Institute	axel -n 70 http://www.ricesuperpir.com/uploads/common/gene_annotation/CW35.gff3.gz	axel -n 70 http://www.ricesuperpir.com/uploads/common/genome_sequence/NH204.cr.fa.gz	A super pan-genomic landscape of rice	NA
CW36	NA	Sri lanka	O. rufipogon	NA	China National Rice Research Institute	axel -n 70 http://www.ricesuperpir.com/uploads/common/gene_annotation/CW36.gff3.gz	axel -n 70 http://www.ricesuperpir.com/uploads/common/genome_sequence/NH205.cr.fa.gz	A super pan-genomic landscape of rice	NA
CW37	NA	Burma	O. rufipogon	NA	China National Rice Research Institute	axel -n 70 http://www.ricesuperpir.com/uploads/common/gene_annotation/CW37.gff3.gz	axel -n 70 http://www.ricesuperpir.com/uploads/common/genome_sequence/NH206.cr.fa.gz	A super pan-genomic landscape of rice	NA
NH265	NA	Sierra Leone	O. glaberrima	NA	China National Rice Research Institute	axel -n 70 http://www.ricesuperpir.com/uploads/common/gene_annotation/NH265.gff3.gz	axel -n 70 http://www.ricesuperpir.com/uploads/common/genome_sequence/NH207.cr.fa.gz	A super pan-genomic landscape of rice	NA
NH266	NA	Chad	O. glaberrima	NA	China National Rice Research Institute	axel -n 70 http://www.ricesuperpir.com/uploads/common/gene_annotation/NH266.gff3.gz	axel -n 70 http://www.ricesuperpir.com/uploads/common/genome_sequence/NH208.cr.fa.gz	A super pan-genomic landscape of rice	NA
NH267	NA	Cameroon	O. glaberrima	NA	China National Rice Research Institute	axel -n 70 http://www.ricesuperpir.com/uploads/common/gene_annotation/NH267.gff3.gz	axel -n 70 http://www.ricesuperpir.com/uploads/common/genome_sequence/NH210.cr.fa.gz	A super pan-genomic landscape of rice	NA
NH268	NA	Cote D'Ivoire	O. glaberrima	NA	China National Rice Research Institute	axel -n 70 http://www.ricesuperpir.com/uploads/common/gene_annotation/NH268.gff3.gz	axel -n 70 http://www.ricesuperpir.com/uploads/common/genome_sequence/NH211.cr.fa.gz	A super pan-genomic landscape of rice	NA
NH269	NA	Mali	O. glaberrima	NA	China National Rice Research Institute	axel -n 70 http://www.ricesuperpir.com/uploads/common/gene_annotation/NH269.gff3.gz	axel -n 70 http://www.ricesuperpir.com/uploads/common/genome_sequence/NH212.cr.fa.gz	A super pan-genomic landscape of rice	NA
NH270	NA	Mali	O. glaberrima	NA	China National Rice Research Institute	axel -n 70 http://www.ricesuperpir.com/uploads/common/gene_annotation/NH270.gff3.gz	axel -n 70 http://www.ricesuperpir.com/uploads/common/genome_sequence/NH213.cr.fa.gz	A super pan-genomic landscape of rice	NA
NH271	NA	Senegal	O. glaberrima	NA	China National Rice Research Institute	axel -n 70 http://www.ricesuperpir.com/uploads/common/gene_annotation/NH271.gff3.gz	axel -n 70 http://www.ricesuperpir.com/uploads/common/genome_sequence/NH214.cr.fa.gz	A super pan-genomic landscape of rice	NA
NH272	NA	Liberia	O. glaberrima	NA	China National Rice Research Institute	axel -n 70 http://www.ricesuperpir.com/uploads/common/gene_annotation/NH272.gff3.gz	axel -n 70 http://www.ricesuperpir.com/uploads/common/genome_sequence/NH215.cr.fa.gz	A super pan-genomic landscape of rice	NA
NH273	NA	Nigeria	O. glaberrima	NA	China National Rice Research Institute	axel -n 70 http://www.ricesuperpir.com/uploads/common/gene_annotation/NH273.gff3.gz	axel -n 70 http://www.ricesuperpir.com/uploads/common/genome_sequence/NH216.cr.fa.gz	A super pan-genomic landscape of rice	NA
NH274	NA	Unknown	O. glaberrima	NA	China National Rice Research Institute	axel -n 70 http://www.ricesuperpir.com/uploads/common/gene_annotation/NH274.gff3.gz	axel -n 70 http://www.ricesuperpir.com/uploads/common/genome_sequence/NH218.cr.fa.gz	A super pan-genomic landscape of rice	NA
NH275	NA	Guinea	O. glaberrima	NA	China National Rice Research Institute	axel -n 70 http://www.ricesuperpir.com/uploads/common/gene_annotation/NH275.gff3.gz	axel -n 70 http://www.ricesuperpir.com/uploads/common/genome_sequence/NH219.cr.fa.gz	A super pan-genomic landscape of rice	NA
NH277	NA	Gambia	Not sure	NA	China National Rice Research Institute	axel -n 70 http://www.ricesuperpir.com/uploads/common/gene_annotation/NH277.gff3.gz	axel -n 70 http://www.ricesuperpir.com/uploads/common/genome_sequence/NH220.cr.fa.gz	A super pan-genomic landscape of rice	NA
NH278	NA	Guinea	O. barthii	NA	China National Rice Research Institute	axel -n 70 http://www.ricesuperpir.com/uploads/common/gene_annotation/NH278.gff3.gz	axel -n 70 http://www.ricesuperpir.com/uploads/common/genome_sequence/NH221.cr.fa.gz	A super pan-genomic landscape of rice	NA
NH279	NA	Mali	O. barthii	NA	China National Rice Research Institute	axel -n 70 http://www.ricesuperpir.com/uploads/common/gene_annotation/NH279.gff3.gz	axel -n 70 http://www.ricesuperpir.com/uploads/common/genome_sequence/NH222.cr.fa.gz	A super pan-genomic landscape of rice	NA
NH280	NA	Sierra Leone	O. barthii	NA	China National Rice Research Institute	axel -n 70 http://www.ricesuperpir.com/uploads/common/gene_annotation/NH280.gff3.gz	axel -n 70 http://www.ricesuperpir.com/uploads/common/genome_sequence/NH223.cr.fa.gz	A super pan-genomic landscape of rice	NA
NH281	NA	Sierra Leone	O. barthii	NA	China National Rice Research Institute	axel -n 70 http://www.ricesuperpir.com/uploads/common/gene_annotation/NH281.gff3.gz	axel -n 70 http://www.ricesuperpir.com/uploads/common/genome_sequence/NH226.cr.fa.gz	A super pan-genomic landscape of rice	NA
NH282	NA	Mali	Not sure	NA	China National Rice Research Institute	axel -n 70 http://www.ricesuperpir.com/uploads/common/gene_annotation/NH282.gff3.gz	axel -n 70 http://www.ricesuperpir.com/uploads/common/genome_sequence/NH227.cr.fa.gz	A super pan-genomic landscape of rice	NA
NH283	NA	Cameroon	O. barthii	NA	China National Rice Research Institute	axel -n 70 http://www.ricesuperpir.com/uploads/common/gene_annotation/NH283.gff3.gz	axel -n 70 http://www.ricesuperpir.com/uploads/common/genome_sequence/NH229.cr.fa.gz	A super pan-genomic landscape of rice	NA
NH284	NA	Chad	O. barthii	NA	China National Rice Research Institute	axel -n 70 http://www.ricesuperpir.com/uploads/common/gene_annotation/NH284.gff3.gz	axel -n 70 http://www.ricesuperpir.com/uploads/common/genome_sequence/NH231.cr.fa.gz	A super pan-genomic landscape of rice	NA
NH285	NA	Botswana	O. barthii	NA	China National Rice Research Institute	axel -n 70 http://www.ricesuperpir.com/uploads/common/gene_annotation/NH285.gff3.gz	axel -n 70 http://www.ricesuperpir.com/uploads/common/genome_sequence/NH232.cr.fa.gz	A super pan-genomic landscape of rice	NA
NH286	NA	Guinea	O. barthii	NA	China National Rice Research Institute	axel -n 70 http://www.ricesuperpir.com/uploads/common/gene_annotation/NH286.gff3.gz	axel -n 70 http://www.ricesuperpir.com/uploads/common/genome_sequence/NH236.cr.fa.gz	A super pan-genomic landscape of rice	NA
NH034	Nabated A Smar	Egypt	O. sativa japonica	NA	China National Rice Research Institute	axel -n 70 http://www.ricesuperpir.com/uploads/common/gene_annotation/NH034.gff3.gz	axel -n 70 http://www.ricesuperpir.com/uploads/common/genome_sequence/NH237.cr.fa.gz	A super pan-genomic landscape of rice	NA
NH224	Nangaogu	China	O. sativa indica	NA	China National Rice Research Institute	axel -n 70 http://www.ricesuperpir.com/uploads/common/gene_annotation/NH224.gff3.gz	axel -n 70 http://www.ricesuperpir.com/uploads/common/genome_sequence/NH238.cr.fa.gz	A super pan-genomic landscape of rice	NA
NH051	Nanjing 11	China	O. sativa indica	NA	China National Rice Research Institute	axel -n 70 http://www.ricesuperpir.com/uploads/common/gene_annotation/NH051.gff3.gz	axel -n 70 http://www.ricesuperpir.com/uploads/common/genome_sequence/NH239.cr.fa.gz	A super pan-genomic landscape of rice	NA
NH033	Nanoay P.A	Argentina	O. sativa japonica	NA	China National Rice Research Institute	axel -n 70 http://www.ricesuperpir.com/uploads/common/gene_annotation/NH033.gff3.gz	axel -n 70 http://www.ricesuperpir.com/uploads/common/genome_sequence/NH240.cr.fa.gz	A super pan-genomic landscape of rice	NA
NH054	Nantehao	China	O. sativa indica	NA	China National Rice Research Institute	axel -n 70 http://www.ricesuperpir.com/uploads/common/gene_annotation/NH054.gff3.gz	axel -n 70 http://www.ricesuperpir.com/uploads/common/genome_sequence/NH241.cr.fa.gz	A super pan-genomic landscape of rice	NA
NH179	Nanxiongzaoyouzhan	China	O. sativa indica	NA	China National Rice Research Institute	axel -n 70 http://www.ricesuperpir.com/uploads/common/gene_annotation/NH179.gff3.gz	axel -n 70 http://www.ricesuperpir.com/uploads/common/genome_sequence/NH242.cr.fa.gz	A super pan-genomic landscape of rice	NA
NH125	Ninghui 21	China	O. sativa japonica	NA	China National Rice Research Institute	axel -n 70 http://www.ricesuperpir.com/uploads/common/gene_annotation/NH125.gff3.gz	axel -n 70 http://www.ricesuperpir.com/uploads/common/genome_sequence/NH243.cr.fa.gz	A super pan-genomic landscape of rice	NA
T2T	Nipponbare	NA	O. sativa japonica	NA	China National Rice Research Institute	NA	axel -n 70 http://www.ricesuperpir.com/uploads/common/genome_sequence/NH246.cr.fa.gz	A super pan-genomic landscape of rice	NA
NH181	NJ6	China	O. sativa indica	NA	China National Rice Research Institute	axel -n 70 http://www.ricesuperpir.com/uploads/common/gene_annotation/NH181.gff3.gz	axel -n 70 http://www.ricesuperpir.com/uploads/common/genome_sequence/NH247.cr.fa.gz	A super pan-genomic landscape of rice	NA
NH153	P1790-5-1M-4-5M-1B-3M-B	Columbia	O. sativa indica	NA	China National Rice Research Institute	axel -n 70 http://www.ricesuperpir.com/uploads/common/gene_annotation/NH153.gff3.gz	axel -n 70 http://www.ricesuperpir.com/uploads/common/genome_sequence/NH265.cr.fa.gz	A super pan-genomic landscape of rice	NA
NH229	PA64S	China	Not sure	NA	China National Rice Research Institute	axel -n 70 http://www.ricesuperpir.com/uploads/common/gene_annotation/NH229.gff3.gz	axel -n 70 http://www.ricesuperpir.com/uploads/common/genome_sequence/NH266.cr.fa.gz	A super pan-genomic landscape of rice	NA
NH123	Pei C122	China	O. sativa indica	NA	China National Rice Research Institute	axel -n 70 http://www.ricesuperpir.com/uploads/common/gene_annotation/NH123.gff3.gz	axel -n 70 http://www.ricesuperpir.com/uploads/common/genome_sequence/NH267.cr.fa.gz	A super pan-genomic landscape of rice	NA
NH167	PMS 10B	India	O. sativa indica	NA	China National Rice Research Institute	axel -n 70 http://www.ricesuperpir.com/uploads/common/gene_annotation/NH167.gff3.gz	axel -n 70 http://www.ricesuperpir.com/uploads/common/genome_sequence/NH268.cr.fa.gz	A super pan-genomic landscape of rice	NA
NH038	Qianchonglang2	Japan	O. sativa japonica	NA	China National Rice Research Institute	axel -n 70 http://www.ricesuperpir.com/uploads/common/gene_annotation/NH038.gff3.gz	axel -n 70 http://www.ricesuperpir.com/uploads/common/genome_sequence/NH269.cr.fa.gz	A super pan-genomic landscape of rice	NA
NH144	Qingke	China	O. sativa aus	NA	China National Rice Research Institute	axel -n 70 http://www.ricesuperpir.com/uploads/common/gene_annotation/NH144.gff3.gz	axel -n 70 http://www.ricesuperpir.com/uploads/common/genome_sequence/NH270.cr.fa.gz	A super pan-genomic landscape of rice	NA
NH156	Qingnuo Kyohatamochi	Japan	O. sativa japonica	NA	China National Rice Research Institute	axel -n 70 http://www.ricesuperpir.com/uploads/common/gene_annotation/NH156.gff3.gz	axel -n 70 http://www.ricesuperpir.com/uploads/common/genome_sequence/NH271.cr.fa.gz	A super pan-genomic landscape of rice	NA
NH136	Qingsiai 16B	China	O. sativa indica	NA	China National Rice Research Institute	axel -n 70 http://www.ricesuperpir.com/uploads/common/gene_annotation/NH136.gff3.gz	axel -n 70 http://www.ricesuperpir.com/uploads/common/genome_sequence/NH272.cr.fa.gz	A super pan-genomic landscape of rice	NA
NH077	Qitoubaigu3	China	O. sativa indica	NA	China National Rice Research Institute	axel -n 70 http://www.ricesuperpir.com/uploads/common/gene_annotation/NH077.gff3.gz	axel -n 70 http://www.ricesuperpir.com/uploads/common/genome_sequence/NH273.cr.fa.gz	A super pan-genomic landscape of rice	NA
NH081	Qitougu	China	O. sativa indica	NA	China National Rice Research Institute	axel -n 70 http://www.ricesuperpir.com/uploads/common/gene_annotation/NH081.gff3.gz	axel -n 70 http://www.ricesuperpir.com/uploads/common/genome_sequence/NH274.cr.fa.gz	A super pan-genomic landscape of rice	NA
NH063	Qiuqianbai	China	O. sativa indica	NA	China National Rice Research Institute	axel -n 70 http://www.ricesuperpir.com/uploads/common/gene_annotation/NH063.gff3.gz	axel -n 70 http://www.ricesuperpir.com/uploads/common/genome_sequence/NH275.cr.fa.gz	A super pan-genomic landscape of rice	NA
NH040	Qiutianxiaoting	Japan	O. sativa japonica	NA	China National Rice Research Institute	axel -n 70 http://www.ricesuperpir.com/uploads/common/gene_annotation/NH040.gff3.gz	axel -n 70 http://www.ricesuperpir.com/uploads/common/genome_sequence/NH277.cr.fa.gz	A super pan-genomic landscape of rice	NA
NH164	R42	Phillipines	Not sure	NA	China National Rice Research Institute	axel -n 70 http://www.ricesuperpir.com/uploads/common/gene_annotation/NH164.gff3.gz	axel -n 70 http://www.ricesuperpir.com/uploads/common/genome_sequence/NH278.cr.fa.gz	A super pan-genomic landscape of rice	NA
NH218	RD23	Thailand	O. sativa indica	NA	China National Rice Research Institute	axel -n 70 http://www.ricesuperpir.com/uploads/common/gene_annotation/NH218.gff3.gz	axel -n 70 http://www.ricesuperpir.com/uploads/common/genome_sequence/NH279.cr.fa.gz	A super pan-genomic landscape of rice	NA
NH028	Rohini	India	O. sativa indica	NA	China National Rice Research Institute	axel -n 70 http://www.ricesuperpir.com/uploads/common/gene_annotation/NH028.gff3.gz	axel -n 70 http://www.ricesuperpir.com/uploads/common/genome_sequence/NH280.cr.fa.gz	A super pan-genomic landscape of rice	NA
NH159	RP 1570-44-1	India	O. sativa indica	NA	China National Rice Research Institute	axel -n 70 http://www.ricesuperpir.com/uploads/common/gene_annotation/NH159.gff3.gz	axel -n 70 http://www.ricesuperpir.com/uploads/common/genome_sequence/NH281.cr.fa.gz	A super pan-genomic landscape of rice	NA
NH232	RY2	Japan	O. sativa japonica	NA	China National Rice Research Institute	axel -n 70 http://www.ricesuperpir.com/uploads/common/gene_annotation/NH232.gff3.gz	axel -n 70 http://www.ricesuperpir.com/uploads/common/genome_sequence/NH282.cr.fa.gz	A super pan-genomic landscape of rice	NA
NH076	San**Qishiluo	China	O. sativa indica	NA	China National Rice Research Institute	axel -n 70 http://www.ricesuperpir.com/uploads/common/gene_annotation/NH076.gff3.gz	axel -n 70 http://www.ricesuperpir.com/uploads/common/genome_sequence/NH283.cr.fa.gz	A super pan-genomic landscape of rice	NA
NH222	Sanbaili	China	O. sativa indica	NA	China National Rice Research Institute	axel -n 70 http://www.ricesuperpir.com/uploads/common/gene_annotation/NH222.gff3.gz	axel -n 70 http://www.ricesuperpir.com/uploads/common/genome_sequence/NH284.cr.fa.gz	A super pan-genomic landscape of rice	NA
NH002	Sansuijin	China	O. sativa japonica	NA	China National Rice Research Institute	axel -n 70 http://www.ricesuperpir.com/uploads/common/gene_annotation/NH002.gff3.gz	axel -n 70 http://www.ricesuperpir.com/uploads/common/genome_sequence/NH285.cr.fa.gz	A super pan-genomic landscape of rice	NA
NH019	Seln 244A6-20	Australia	O. sativa indica	NA	China National Rice Research Institute	axel -n 70 http://www.ricesuperpir.com/uploads/common/gene_annotation/NH019.gff3.gz	axel -n 70 http://www.ricesuperpir.com/uploads/common/genome_sequence/NH286.cr.fa.gz	A super pan-genomic landscape of rice	NA
NH101	Shufeng 101	China	O. sativa indica	NA	China National Rice Research Institute	axel -n 70 http://www.ricesuperpir.com/uploads/common/gene_annotation/NH101.gff3.gz	NA	A super pan-genomic landscape of rice	NA
NH158	SLK 2-18-2	Laos	O. sativa indica	NA	China National Rice Research Institute	axel -n 70 http://www.ricesuperpir.com/uploads/common/gene_annotation/NH158.gff3.gz	NA	A super pan-genomic landscape of rice	NA
NH012	Sri Lanka 1	Sri lanka	O. sativa indica	NA	China National Rice Research Institute	axel -n 70 http://www.ricesuperpir.com/uploads/common/gene_annotation/NH012.gff3.gz	NA	A super pan-genomic landscape of rice	NA
NH168	Taidongludao	China	O. sativa japonica	NA	China National Rice Research Institute	axel -n 70 http://www.ricesuperpir.com/uploads/common/gene_annotation/NH168.gff3.gz	NA	A super pan-genomic landscape of rice	NA
NH065	Taishannuo	China	O. sativa indica	NA	China National Rice Research Institute	axel -n 70 http://www.ricesuperpir.com/uploads/common/gene_annotation/NH065.gff3.gz	NA	A super pan-genomic landscape of rice	NA
NH140	Taizhongzailai 1/taizhong65	China	O. sativa indica	NA	China National Rice Research Institute	axel -n 70 http://www.ricesuperpir.com/uploads/common/gene_annotation/NH140.gff3.gz	NA	A super pan-genomic landscape of rice	NA
NH128	Teqingxuanhui	China	O. sativa indica	NA	China National Rice Research Institute	axel -n 70 http://www.ricesuperpir.com/uploads/common/gene_annotation/NH128.gff3.gz	NA	A super pan-genomic landscape of rice	NA
NH243	Tetep(a)	Vietnam	O. sativa indica	NA	China National Rice Research Institute	axel -n 70 http://www.ricesuperpir.com/uploads/common/gene_annotation/NH243.gff3.gz	NA	A super pan-genomic landscape of rice	NA
NH150	Tjantajan	Indonesia	O. sativa indica	NA	China National Rice Research Institute	axel -n 70 http://www.ricesuperpir.com/uploads/common/gene_annotation/NH150.gff3.gz	NA	A super pan-genomic landscape of rice	NA
NH093	TQ	China	O. sativa indica	NA	China National Rice Research Institute	axel -n 70 http://www.ricesuperpir.com/uploads/common/gene_annotation/NH093.gff3.gz	NA	A super pan-genomic landscape of rice	NA
NH008	Vietnam Zaodao	Vietnam	O. sativa indica	NA	China National Rice Research Institute	axel -n 70 http://www.ricesuperpir.com/uploads/common/gene_annotation/NH008.gff3.gz	NA	A super pan-genomic landscape of rice	NA
NH113	Wanlixian	China	O. sativa indica	NA	China National Rice Research Institute	axel -n 70 http://www.ricesuperpir.com/uploads/common/gene_annotation/NH113.gff3.gz	NA	A super pan-genomic landscape of rice	NA
NH005	Wanshi	Japan	O. sativa japonica	NA	China National Rice Research Institute	axel -n 70 http://www.ricesuperpir.com/uploads/common/gene_annotation/NH005.gff3.gz	NA	A super pan-genomic landscape of rice	NA
NH221	Weiguo	China	O. sativa japonica	NA	China National Rice Research Institute	axel -n 70 http://www.ricesuperpir.com/uploads/common/gene_annotation/NH221.gff3.gz	NA	A super pan-genomic landscape of rice	NA
NH092	Wenxiangnuo	China	O. sativa indica	NA	China National Rice Research Institute	axel -n 70 http://www.ricesuperpir.com/uploads/common/gene_annotation/NH092.gff3.gz	NA	A super pan-genomic landscape of rice	NA
NH013	Wuziluosi 215	Soviet Union	O. sativa japonica	NA	China National Rice Research Institute	axel -n 70 http://www.ricesuperpir.com/uploads/common/gene_annotation/NH013.gff3.gz	NA	A super pan-genomic landscape of rice	NA
NH238	WYJ3	China	O. sativa japonica	NA	China National Rice Research Institute	axel -n 70 http://www.ricesuperpir.com/uploads/common/gene_annotation/NH238.gff3.gz	NA	A super pan-genomic landscape of rice	NA
NH072	WYJ7	China	O. sativa japonica	NA	China National Rice Research Institute	axel -n 70 http://www.ricesuperpir.com/uploads/common/gene_annotation/NH072.gff3.gz	NA	A super pan-genomic landscape of rice	NA
NH213	Xiangai B	China	O. sativa indica	NA	China National Rice Research Institute	axel -n 70 http://www.ricesuperpir.com/uploads/common/gene_annotation/NH213.gff3.gz	NA	A super pan-genomic landscape of rice	NA
NH197	Xiangaizao 10hao	China	O. sativa indica	NA	China National Rice Research Institute	axel -n 70 http://www.ricesuperpir.com/uploads/common/gene_annotation/NH197.gff3.gz	NA	A super pan-genomic landscape of rice	NA
NH207	Xiangdao	China	O. sativa indica	NA	China National Rice Research Institute	axel -n 70 http://www.ricesuperpir.com/uploads/common/gene_annotation/NH207.gff3.gz	NA	A super pan-genomic landscape of rice	NA
NH094	Xianggu	China	O. sativa indica	NA	China National Rice Research Institute	axel -n 70 http://www.ricesuperpir.com/uploads/common/gene_annotation/NH094.gff3.gz	NA	A super pan-genomic landscape of rice	NA
NH198	Xiangwanxian 1	China	O. sativa indica	NA	China National Rice Research Institute	axel -n 70 http://www.ricesuperpir.com/uploads/common/gene_annotation/NH198.gff3.gz	NA	A super pan-genomic landscape of rice	NA
NH056	Xiangzaoxian 7	China	O. sativa indica	NA	China National Rice Research Institute	axel -n 70 http://www.ricesuperpir.com/uploads/common/gene_annotation/NH056.gff3.gz	NA	A super pan-genomic landscape of rice	NA
NH021	Xianluosichi	Thailand	O. sativa indica	NA	China National Rice Research Institute	axel -n 70 http://www.ricesuperpir.com/uploads/common/gene_annotation/NH021.gff3.gz	NA	A super pan-genomic landscape of rice	NA
NH115	Xiaobaimi	China	O. sativa indica	NA	China National Rice Research Institute	axel -n 70 http://www.ricesuperpir.com/uploads/common/gene_annotation/NH115.gff3.gz	NA	A super pan-genomic landscape of rice	NA
NH079	Xiaohonggu	China	O. sativa indica	NA	China National Rice Research Institute	axel -n 70 http://www.ricesuperpir.com/uploads/common/gene_annotation/NH079.gff3.gz	NA	A super pan-genomic landscape of rice	NA
NH117	Xishi 15	China	O. sativa japonica	NA	China National Rice Research Institute	axel -n 70 http://www.ricesuperpir.com/uploads/common/gene_annotation/NH117.gff3.gz	NA	A super pan-genomic landscape of rice	NA
NH182	Xuanenchangtanqingzhan	China	O. sativa indica	NA	China National Rice Research Institute	axel -n 70 http://www.ricesuperpir.com/uploads/common/gene_annotation/NH182.gff3.gz	NA	A super pan-genomic landscape of rice	NA
NH074	Xugunuo	China	O. sativa indica	NA	China National Rice Research Institute	axel -n 70 http://www.ricesuperpir.com/uploads/common/gene_annotation/NH074.gff3.gz	NA	A super pan-genomic landscape of rice	NA
NH087	Yangkenuo	China	O. sativa japonica	NA	China National Rice Research Institute	axel -n 70 http://www.ricesuperpir.com/uploads/common/gene_annotation/NH087.gff3.gz	NA	A super pan-genomic landscape of rice	NA
NH116	Yanshuichi	China	O. sativa indica	NA	China National Rice Research Institute	axel -n 70 http://www.ricesuperpir.com/uploads/common/gene_annotation/NH116.gff3.gz	NA	A super pan-genomic landscape of rice	NA
NH141	Yelicanghua	China	O. sativa japonica	NA	China National Rice Research Institute	axel -n 70 http://www.ricesuperpir.com/uploads/common/gene_annotation/NH141.gff3.gz	NA	A super pan-genomic landscape of rice	NA
NH006	Yikong	Vietnam	O. sativa indica	NA	China National Rice Research Institute	axel -n 70 http://www.ricesuperpir.com/uploads/common/gene_annotation/NH006.gff3.gz	NA	A super pan-genomic landscape of rice	NA
NH190	Younian	China	O. sativa indica	NA	China National Rice Research Institute	axel -n 70 http://www.ricesuperpir.com/uploads/common/gene_annotation/NH190.gff3.gz	NA	A super pan-genomic landscape of rice	NA
NH048	YR196	Australia	O. sativa japonica	NA	China National Rice Research Institute	axel -n 70 http://www.ricesuperpir.com/uploads/common/gene_annotation/NH048.gff3.gz	NA	A super pan-genomic landscape of rice	NA
NH119	Yuyannuo	China	O. sativa japonica	NA	China National Rice Research Institute	axel -n 70 http://www.ricesuperpir.com/uploads/common/gene_annotation/NH119.gff3.gz	NA	A super pan-genomic landscape of rice	NA
NH003	Zaoshengbai	China	O. sativa japonica	NA	China National Rice Research Institute	axel -n 70 http://www.ricesuperpir.com/uploads/common/gene_annotation/NH003.gff3.gz	NA	A super pan-genomic landscape of rice	NA
NH135	Zaoshunonghu 6	China	O. sativa japonica	NA	China National Rice Research Institute	axel -n 70 http://www.ricesuperpir.com/uploads/common/gene_annotation/NH135.gff3.gz	NA	A super pan-genomic landscape of rice	NA
NH107	Zaoshuxiangheimi	China	O. sativa indica	NA	China National Rice Research Institute	axel -n 70 http://www.ricesuperpir.com/uploads/common/gene_annotation/NH107.gff3.gz	NA	A super pan-genomic landscape of rice	NA
NH110	Zaoxian 240	China	O. sativa indica	NA	China National Rice Research Institute	axel -n 70 http://www.ricesuperpir.com/uploads/common/gene_annotation/NH110.gff3.gz	NA	A super pan-genomic landscape of rice	NA
NH242	ZCD	China	O. sativa japonica	NA	China National Rice Research Institute	axel -n 70 http://www.ricesuperpir.com/uploads/common/gene_annotation/NH242.gff3.gz	NA	A super pan-genomic landscape of rice	NA
NH203	Zhendao 232	China	O. sativa indica	NA	China National Rice Research Institute	axel -n 70 http://www.ricesuperpir.com/uploads/common/gene_annotation/NH203.gff3.gz	NA	A super pan-genomic landscape of rice	NA
NH041	Zhenfu 8	Japan	O. sativa japonica	NA	China National Rice Research Institute	axel -n 70 http://www.ricesuperpir.com/uploads/common/gene_annotation/NH041.gff3.gz	NA	A super pan-genomic landscape of rice	NA
NH204	Zhengdao 5	China	O. sativa japonica	NA	China National Rice Research Institute	axel -n 70 http://www.ricesuperpir.com/uploads/common/gene_annotation/NH204.gff3.gz	NA	A super pan-genomic landscape of rice	NA
NH146	Zhuyuan	Japan	O. sativa japonica	NA	China National Rice Research Institute	axel -n 70 http://www.ricesuperpir.com/uploads/common/gene_annotation/NH146.gff3.gz	NA	A super pan-genomic landscape of rice	NA
NH210	Zhuzhen B	China	O. sativa indica	NA	China National Rice Research Institute	axel -n 70 http://www.ricesuperpir.com/uploads/common/gene_annotation/NH210.gff3.gz	NA	A super pan-genomic landscape of rice	NA
NH096	Zimangfeie	China	O. sativa japonica	NA	China National Rice Research Institute	axel -n 70 http://www.ricesuperpir.com/uploads/common/gene_annotation/NH096.gff3.gz	NA	A super pan-genomic landscape of rice	NA
NH082	Zinuo	China	O. sativa indica	NA	China National Rice Research Institute	axel -n 70 http://www.ricesuperpir.com/uploads/common/gene_annotation/NH082.gff3.gz	NA	A super pan-genomic landscape of rice	NA

## Sheet: Phenotype
Accession	Heading date (day)	Plant height(cm)	Tiller number	Panicle length(cm)	Grain number per panicle	Grain length (mm)	Grain width(mm)	1,000-grain weight(g)
DHX2	82	112.4±2.07	11.4±3.85	20.39±1.83	123.92±12.84	8.18±0.48	2.6±0.21	25.6±0.52
02428	91	93.6±4.72	10.2±1.79	22.65±1.72	180.06±6.91	6.27±0.38	3.55±0.24	20.93±1.27
Kosh	82	113.4±1.95	12.2±4.92	18.79±2.31	103.94±8.05	6.62±0.34	2.98±0.22	23.88±1.13
ZH11	82	112±4.47	5±1.58	21.78±2.73	158.71±32.4	7.05±0.3	3.31±0.21	25.65±0.6
KY131	60	62.1±3.05	13.95±3.12	13.2±1.25	55.2±3.25	7.03±0.25	3.38±0.24	26.22±3.22
NIP	95	107.2±5.17	15±1	20.99±1.69	111.01±12.57	7±0.31	3.12±0.2	19.41±1.19
Lemont	103	97.6±2.88	6.6±1.52	22.64±1.23	110.35±10.25	8.71±0.43	2.55±0.18	19.43±1.99
NamRoo	131	185±10.02	10±3.56	31.81±2.6	118.86±6.46	8.2±0.62	2.96±0.25	19.25±1.97
LJ	82	158±7.59	16.8±1.3	22.87±2.03	107.93±19.38	6.8±0.37	2.79±0.25	23.65±0.98
G46	81	86±3.32	12.6±1.52	21.09±2.16	156.23±10.25	7.25±0.43	3.02±0.14	24.05±0.52
CN1	90	97.4±2.07	10.8±2.05	21.55±2.32	140.38±9.03	9.22±0.5	2.6±0.15	27.07±0.87
FS32	74	80.6±1.34	14.33±2.08	21.37±2.11	114.8±1.04	8.73±0.56	2.15±0.16	20.47±1.13
DG	74	79.6±6.11	12±2.65	19.49±2.09	105.29±3.77	7.76±0.48	2.69±0.16	23.24±1.39
D62	86	93.2±1.92	11.8±1.79	22.89±0.95	165.71±30.86	8.5±0.42	2.37±0.13	24.55±1.45
II32	103	102.4±2.7	13.8±2.77	20.97±1.17	153.23±10.96	7.67±0.38	2.92±0.16	23.92±1.54
R527	110	108.6±2.19	11.8±1.79	24.96±1.75	128.71±11.32	10.1±0.53	2.58±0.2	34.5±0.26
S548	107	116.8±2.05	12.6±1.14	24.31±1.7	137.38±23.79	9.69±0.56	2.53±0.22	26.52±0.53
9311	107	109.4±1.95	10.4±2.07	22.11±0.8	190.55±16.76	8.93±0.45	2.73±0.21	30.83±0.64
Y58S	98	85.7±2.65	16.21±2.35	17.25±3.65	142.02±6.25	8.97±0.36	2.65±0.25	24.32±1.35
J4155	95	75.6±5.8	14.02±2.35	18.5±1.32	130.21±2.36	8.131±0.24	2.88±0.13	23.26±1.85
G8	103	100.6±4.77	10±2.12	20.87±1.75	171.61±13.88	8.57±0.46	2.09±0.18	17.46±0.78
Y3551	107	108.4±2.3	9.2±1.92	22.68±2.12	168.56±20.56	7.85±0.35	2.8±0.17	24.04±1.36
IR64	107	108.4±3.21	11±1.58	25.08±1.46	97.2±9.13	9.53±0.55	2.42±0.2	27.82±0.08
R498	104	117.4±2.3	8.4±1.52	23.77±2.14	189.77±35.14	9.73±0.55	2.9±0.23	35.61±0.87
TM	123	175±5.5	14±2.3	37.84±1.97	157.32±16.28	9.3±0.63	2.6±0.22	20.18±1.96
TUMBA	200	180±5.5	12.3±4.5	17.5±0.23	112.5±12.36	7.3±0.52	2.95±0.25	24.36±1.25
G630	103	96±4.18	14.8±2.28	21.4±1.52	103.28±6.08	10.68±0.49	2.78±0.17	33.82±1.62
YX1	94	108±2.65	10.2±2.86	25.6±3	145.23±13.12	9.3±0.45	2.7±0.14	27.86±2.82
WSSM	103	102.6±1.67	15.2±1.92	21.65±1.41	172.41±5.46	8.58±0.44	2.42±0.21	21.04±0.58
FH838	101	109±4.3	13±2.55	25.99±1.74	156.29±23.29	9.08±0.44	3.02±0.18	29.79±1.6
N22	82	128±4.34	19.8±1.48	20.84±2.27	94.28±10.01	6.7±0.49	2.54±0.17	19.9±0.22
Basmati1	135	180±2.06	21±3.45	30.12±2.35	83.2±10.45	8.45±0.25	2.77±0.26	13.64±2.65
CG14	126	125±5.62	15±2.35	25.6±3.62	100.77±10.21	9.01±0.12	2.33±0.21	22.16±1.26
